# Supplementary material for: (2-Amino­ethane­thiol­ato-κ2 N,S)bis­[1,2-bis­(diphenyl­phosphan­yl)ethane-κ2 P,P′]ruthenium(II) hexa­fluoridophosphate
Source: Acta Crystallogr Sect E Struct Rep Online. 2012 Oct 31;68(Pt 11):m1432. doi: 10.1107/S1600536812044273 (PMC3515165; doi:10.1107/S1600536812044273)
Supplement: Supplementary file 1 [file e-68-m1432-sup1.cif]

##############################################################################
#                                                                            #
# This CIF contains the data in a paper accepted for publication in          #
# Acta Crystallographica Section E. It conforms to the requirements of       #
# Notes for Authors for Acta Crystallographica Section E, and has been       #
# peer reviewed under the auspices of the IUCr Commission on Journals.       #
#                                                                            #
# Full details of the Crystallographic Information File format               #
# are given in the paper "The Crystallographic Information File (CIF):       #
# a New Standard Archive File for Crystallography" by S. R. Hall, F. H.      #
# Allen and I. D. Brown [Acta Cryst. (1991), A47, 655-685].                  #
#                                                                            #
# The current version of the core CIF dictionary is obtainable from          #
# ftp://ftp.iucr.org/pub/cif_core.dic.                                       #
#                                                                            #
# Software is freely available for graphical display of the structure(s)     #
# in this CIF. For information consult the CIF software page                 #
# http://www.iucr.org/resources/cif/software.                                #
#                                                                            #
# This file may be used for bona fide research purposes within the           #
# scientific community so long as proper attribution is given to the journal # 
# article from which it was obtained.                                        #
#                                                                            #
##############################################################################
data_I
_audit_creation_method     SHELXL-97
_chemical_name_systematic
;
(2-Aminoethanethiolato-\k^2^<i>N</i>,<i>S</i>)bis[1,2-
bis(diphenylphosphanyl)ethane-\k^2^<i>P</i>,<i>P</i>']ruthenium(II)
hexafluoridophosphate
;
_chemical_name_common     ?
_chemical_formula_moiety     'C54 H54 N P4 Ru S +, P F6 -'
_chemical_formula_sum     'C54 H54 F6 N P5 Ru S'
_chemical_formula_iupac     '[Ru (C2 H6 N S) (C26 H24 P2)2] P F6'
_chemical_formula_weight     1118.96
_chemical_melting_point     ?
_symmetry_cell_setting     monoclinic
_symmetry_space_group_name_H-M     'C c'
_symmetry_space_group_name_Hall     'C -2yc'
loop_
    _symmetry_equiv_pos_as_xyz
    'x, y, z'
    'x, -y, z+1/2'
    'x+1/2, y+1/2, z'
    'x+1/2, -y+1/2, z+1/2'
_cell_length_a     21.1985(17)
_cell_length_b     11.4000(9)
_cell_length_c     20.9346(17)
_cell_angle_alpha     90.00
_cell_angle_beta     106.588(2)
_cell_angle_gamma     90.00
_cell_volume     4848.6(7)
_cell_formula_units_Z     4
_cell_measurement_reflns_used     15716
_cell_measurement_theta_min     3.1
_cell_measurement_theta_max     27.4
_cell_measurement_temperature     200(2)
_exptl_crystal_description     prism
_exptl_crystal_colour     yellow
_exptl_crystal_size_max     0.15
_exptl_crystal_size_mid     0.08
_exptl_crystal_size_min     0.08
_exptl_crystal_density_diffrn     1.533
_exptl_crystal_density_meas     ?
_exptl_crystal_density_method     'not measured'
_exptl_crystal_F_000     2296
_exptl_absorpt_coefficient_mu     0.594
_exptl_absorpt_correction_type     multi-scan
_exptl_absorpt_process_details     '(ABSCOR; Rigaku, 1995)'
_exptl_absorpt_correction_T_min     0.684
_exptl_absorpt_correction_T_max     0.954
_exptl_special_details     ?
_diffrn_ambient_temperature     200(2)
_diffrn_radiation_type     MoK\a
_diffrn_radiation_wavelength     0.71075
_diffrn_radiation_source     'fine-focus sealed tube'
_diffrn_radiation_monochromator     graphite
_diffrn_measurement_device_type     'Rigaku R-AXIS RAPID'
_diffrn_measurement_method     \w
_diffrn_detector_area_resol_mean     10.00
_diffrn_reflns_number     23148
_diffrn_reflns_av_R_equivalents     0.0672
_diffrn_reflns_av_sigmaI/netI     0.0850
_diffrn_reflns_theta_min     3.08
_diffrn_reflns_theta_max     27.46
_diffrn_reflns_theta_full     27.46
_diffrn_measured_fraction_theta_max     0.997
_diffrn_measured_fraction_theta_full     0.997
_diffrn_reflns_limit_h_min     -27
_diffrn_reflns_limit_h_max     27
_diffrn_reflns_limit_k_min     -14
_diffrn_reflns_limit_k_max     14
_diffrn_reflns_limit_l_min     -27
_diffrn_reflns_limit_l_max     26
_diffrn_standards_number     0
_diffrn_standards_interval_count     0
_diffrn_standards_interval_time     0
_diffrn_standards_decay_%     .
_refine_special_details
;
Refinement of <i>F</i>^2^ against ALL reflections. The weighted <i>R</i>-factor
w<i>R</i> and goodness of fit <i>S</i> are based on <i>F</i>^2^, conventional
<i>R</i>-factors <i>R</i> are based on <i>F</i>, with <i>F</i> set to zero for
negative <i>F</i>^2^. The threshold expression of <i>F</i>^2^ >
\s(<i>F</i>^2^) is used only for calculating <i>R</i>-factors(gt) <i>etc</i>.
and is not relevant to the choice of reflections for refinement.
<i>R</i>-factors based on <i>F</i>^2^ are statistically about twice as large
as those based on <i>F</i>, and <i>R</i>-factors based on ALL data will be
even larger.
;
_reflns_number_total     9513
_reflns_number_gt     7722
_reflns_threshold_expression     I>2\s(I)
_refine_ls_structure_factor_coef     Fsqd
_refine_ls_matrix_type     full
_refine_ls_R_factor_all     0.0689
_refine_ls_R_factor_gt     0.0438
_refine_ls_wR_factor_gt     0.0918
_refine_ls_wR_factor_ref     0.1124
_refine_ls_goodness_of_fit_ref     1.204
_refine_ls_restrained_S_all     1.203
_refine_ls_number_reflns     9513
_refine_ls_number_parameters     638
_refine_ls_number_restraints     4
_refine_ls_hydrogen_treatment     mixed
_refine_ls_weighting_scheme     calc
_refine_ls_weighting_details
         'calc w=1/[\s^2^(Fo^2^)+(0.0354P)^2^+0.1000P] where P=(Fo^2^+2Fc^2^)/3'
_atom_sites_solution_hydrogens     geom
_atom_sites_solution_primary     direct
_atom_sites_solution_secondary     difmap
_refine_ls_shift/su_max     0.000
_refine_ls_shift/su_mean     0.000
_refine_diff_density_max     1.019
_refine_diff_density_min     -0.882
_refine_ls_extinction_method     none
_refine_ls_extinction_coef     ?
_refine_ls_abs_structure_details     'Flack (1983), 3981 Friedel pairs'
_refine_ls_abs_structure_Flack     -0.02(3)
loop_
    _atom_type_symbol
    _atom_type_description
    _atom_type_scat_dispersion_real
    _atom_type_scat_dispersion_imag
    _atom_type_scat_source
    'Ru' 'Ru' -1.2594 0.8363
                         'International Tables Vol C Tables 4.2.6.8 and 6.1.1.4'
    'P' 'P' 0.1023 0.0942
                         'International Tables Vol C Tables 4.2.6.8 and 6.1.1.4'
    'C' 'C' 0.0033 0.0016
                         'International Tables Vol C Tables 4.2.6.8 and 6.1.1.4'
    'H' 'H' 0.0000 0.0000
                         'International Tables Vol C Tables 4.2.6.8 and 6.1.1.4'
    'N' 'N' 0.0061 0.0033
                         'International Tables Vol C Tables 4.2.6.8 and 6.1.1.4'
    'S' 'S' 0.1246 0.1234
                         'International Tables Vol C Tables 4.2.6.8 and 6.1.1.4'
    'F' 'F' 0.0171 0.0103
                         'International Tables Vol C Tables 4.2.6.8 and 6.1.1.4'
_computing_data_collection     'PROCESS-AUTO (Rigaku, 2000)'
_computing_cell_refinement     'PROCESS-AUTO (Rigaku, 2000)'
_computing_data_reduction     'PROCESS-AUTO (Rigaku, 2000)'
_computing_structure_solution     'SHELXS97 (Sheldrick, 2008)'
_computing_structure_refinement     'SHELXL97 (Sheldrick, 2008)'
_computing_molecular_graphics
                                 'Yadokari-XG 2009 (Kabuto <i>et al.</i>, 2009)'
_computing_publication_material
                                 'Yadokari-XG 2009 (Kabuto <i>et al.</i>, 2009)'
loop_
    _atom_site_type_symbol
    _atom_site_label
    _atom_site_fract_x
    _atom_site_fract_y
    _atom_site_fract_z
    _atom_site_U_iso_or_equiv
    _atom_site_adp_type
    _atom_site_calc_flag
    _atom_site_refinement_flags
    _atom_site_occupancy
    _atom_site_symmetry_multiplicity
    _atom_site_disorder_assembly
    _atom_site_disorder_group
    Ru Ru1 0.183683(18) 0.68842(3) 0.323758(19) 0.02092(10) Uani d . 1 1 . .
    S S1 0.29912(7) 0.67929(12) 0.38742(8) 0.0301(4) Uani d . 1 1 . .
    N N1 0.1722(2) 0.6281(4) 0.4201(2) 0.0302(10) Uani d D 1 1 . .
    H H1 0.137(2) 0.654(5) 0.432(3) 0.045 Uiso d D 1 1 . .
    H H2 0.167(3) 0.550(2) 0.425(3) 0.045 Uiso d D 1 1 . .
    C C1 0.2930(3) 0.6267(6) 0.4680(3) 0.0429(16) Uani d . 1 1 . .
    H H3 0.3015 0.5412 0.4710 0.052 Uiso calc R 1 1 . .
    H H4 0.3278 0.6649 0.5039 0.052 Uiso calc R 1 1 . .
    C C2 0.2286(3) 0.6491(5) 0.4800(3) 0.0391(14) Uani d . 1 1 . .
    H H5 0.2272 0.7315 0.4945 0.047 Uiso calc R 1 1 . .
    H H6 0.2241 0.5977 0.5165 0.047 Uiso calc R 1 1 . .
    P P1 0.20553(6) 0.77721(11) 0.23054(7) 0.0232(3) Uani d . 1 1 . .
    C C3 0.1951(3) 0.9383(4) 0.2376(3) 0.0271(12) Uani d . 1 1 . .
    H H7 0.2191 0.9798 0.2101 0.032 Uiso calc R 1 1 . .
    H H8 0.1479 0.9587 0.2203 0.032 Uiso calc R 1 1 . .
    C C4 0.2210(3) 0.9779(4) 0.3095(3) 0.0280(12) Uani d . 1 1 . .
    H H9 0.2097 1.0614 0.3131 0.034 Uiso calc R 1 1 . .
    H H10 0.2695 0.9704 0.3243 0.034 Uiso calc R 1 1 . .
    P P2 0.18515(6) 0.88868(11) 0.36321(7) 0.0242(3) Uani d . 1 1 . .
    C C5 0.1565(2) 0.7499(4) 0.1439(3) 0.0259(12) Uani d . 1 1 . .
    C C6 0.1508(2) 0.6354(4) 0.1183(3) 0.0263(12) Uani d . 1 1 . .
    H H11 0.1718 0.5727 0.1463 0.032 Uiso calc R 1 1 . .
    C C7 0.1152(3) 0.6119(5) 0.0530(3) 0.0347(13) Uani d . 1 1 . .
    H H12 0.1113 0.5336 0.0367 0.042 Uiso calc R 1 1 . .
    C C8 0.0855(3) 0.7025(5) 0.0118(3) 0.0401(14) Uani d . 1 1 . .
    H H13 0.0611 0.6867 -0.0331 0.048 Uiso calc R 1 1 . .
    C C9 0.0910(3) 0.8159(5) 0.0354(3) 0.0324(13) Uani d . 1 1 . .
    H H14 0.0708 0.8782 0.0066 0.039 Uiso calc R 1 1 . .
    C C10 0.1258(3) 0.8400(5) 0.1010(3) 0.0293(12) Uani d . 1 1 . .
    H H15 0.1289 0.9185 0.1169 0.035 Uiso calc R 1 1 . .
    C C11 0.2893(2) 0.7749(4) 0.2191(3) 0.0242(11) Uani d . 1 1 . .
    C C12 0.3020(3) 0.7339(5) 0.1614(3) 0.0343(14) Uani d . 1 1 . .
    H H16 0.2668 0.7031 0.1265 0.041 Uiso calc R 1 1 . .
    C C13 0.3647(3) 0.7372(6) 0.1539(3) 0.0407(16) Uani d . 1 1 . .
    H H17 0.3723 0.7072 0.1144 0.049 Uiso calc R 1 1 . .
    C C14 0.4161(3) 0.7835(5) 0.2031(3) 0.0381(15) Uani d . 1 1 . .
    H H18 0.4591 0.7860 0.1978 0.046 Uiso calc R 1 1 . .
    C C15 0.4046(3) 0.8260(5) 0.2602(4) 0.0407(15) Uani d . 1 1 . .
    H H19 0.4396 0.8602 0.2939 0.049 Uiso calc R 1 1 . .
    C C16 0.3418(3) 0.8194(5) 0.2691(3) 0.0345(13) Uani d . 1 1 . .
    H H20 0.3350 0.8456 0.3097 0.041 Uiso calc R 1 1 . .
    C C17 0.1085(3) 0.9649(4) 0.3618(3) 0.0300(12) Uani d . 1 1 . .
    C C18 0.0946(3) 1.0811(5) 0.3404(3) 0.0414(15) Uani d . 1 1 . .
    H H21 0.1262 1.1246 0.3260 0.050 Uiso calc R 1 1 . .
    C C19 0.0363(3) 1.1332(5) 0.3400(4) 0.0476(17) Uani d . 1 1 . .
    H H22 0.0280 1.2121 0.3254 0.057 Uiso calc R 1 1 . .
    C C20 -0.0103(3) 1.0720(6) 0.3606(4) 0.0460(17) Uani d . 1 1 . .
    H H23 -0.0510 1.1081 0.3594 0.055 Uiso calc R 1 1 . .
    C C21 0.0020(3) 0.9582(5) 0.3828(3) 0.0417(15) Uani d . 1 1 . .
    H H24 -0.0295 0.9164 0.3982 0.050 Uiso calc R 1 1 . .
    C C22 0.0606(3) 0.9053(5) 0.3826(3) 0.0314(13) Uani d . 1 1 . .
    H H25 0.0683 0.8262 0.3969 0.038 Uiso calc R 1 1 . .
    C C23 0.2367(3) 0.9304(4) 0.4463(3) 0.0304(12) Uani d . 1 1 . .
    C C24 0.3053(3) 0.9331(4) 0.4623(3) 0.0350(14) Uani d . 1 1 . .
    H H26 0.3257 0.9182 0.4282 0.042 Uiso calc R 1 1 . .
    C C25 0.3442(3) 0.9567(5) 0.5257(3) 0.0416(15) Uani d . 1 1 . .
    H H27 0.3907 0.9586 0.5346 0.050 Uiso calc R 1 1 . .
    C C26 0.3164(3) 0.9775(5) 0.5764(3) 0.0435(16) Uani d . 1 1 . .
    H H28 0.3433 0.9914 0.6205 0.052 Uiso calc R 1 1 . .
    C C27 0.2482(3) 0.9779(5) 0.5621(3) 0.0455(16) Uani d . 1 1 . .
    H H29 0.2284 0.9956 0.5964 0.055 Uiso calc R 1 1 . .
    C C28 0.2089(3) 0.9527(4) 0.4985(3) 0.0336(13) Uani d . 1 1 . .
    H H30 0.1624 0.9505 0.4901 0.040 Uiso calc R 1 1 . .
    P P3 0.19576(6) 0.48846(10) 0.29860(7) 0.0233(3) Uani d . 1 1 . .
    C C29 0.1124(3) 0.4253(4) 0.2654(3) 0.0277(13) Uani d . 1 1 . .
    H H31 0.1147 0.3537 0.2393 0.033 Uiso calc R 1 1 . .
    H H32 0.0950 0.4028 0.3028 0.033 Uiso calc R 1 1 . .
    C C30 0.0667(2) 0.5138(4) 0.2212(3) 0.0272(12) Uani d . 1 1 . .
    H H33 0.0208 0.4846 0.2103 0.033 Uiso calc R 1 1 . .
    H H34 0.0785 0.5229 0.1790 0.033 Uiso calc R 1 1 . .
    P P4 0.07221(7) 0.65771(13) 0.26321(8) 0.0236(3) Uani d . 1 1 . .
    C C31 0.2428(3) 0.4391(4) 0.2423(3) 0.0276(12) Uani d . 1 1 . .
    C C32 0.2228(3) 0.3441(5) 0.2001(3) 0.0420(15) Uani d . 1 1 . .
    H H35 0.1823 0.3059 0.1973 0.050 Uiso calc R 1 1 . .
    C C33 0.2627(3) 0.3046(6) 0.1613(4) 0.0479(17) Uani d . 1 1 . .
    H H36 0.2484 0.2415 0.1310 0.057 Uiso calc R 1 1 . .
    C C34 0.3218(3) 0.3564(6) 0.1672(3) 0.0496(17) Uani d . 1 1 . .
    H H37 0.3495 0.3269 0.1423 0.060 Uiso calc R 1 1 . .
    C C35 0.3420(3) 0.4508(5) 0.2086(4) 0.0449(17) Uani d . 1 1 . .
    H H38 0.3830 0.4872 0.2113 0.054 Uiso calc R 1 1 . .
    C C36 0.3034(3) 0.4934(5) 0.2464(3) 0.0337(13) Uani d . 1 1 . .
    H H39 0.3176 0.5589 0.2750 0.040 Uiso calc R 1 1 . .
    C C37 0.2340(3) 0.3912(4) 0.3691(3) 0.0301(13) Uani d . 1 1 . .
    C C38 0.1971(3) 0.3350(4) 0.4064(3) 0.0375(14) Uani d . 1 1 . .
    H H40 0.1508 0.3452 0.3950 0.045 Uiso calc R 1 1 . .
    C C39 0.2292(3) 0.2641(5) 0.4604(4) 0.0464(17) Uani d . 1 1 . .
    H H41 0.2041 0.2253 0.4851 0.056 Uiso calc R 1 1 . .
    C C40 0.2959(4) 0.2496(5) 0.4783(3) 0.0465(17) Uani d . 1 1 . .
    H H42 0.3168 0.2019 0.5155 0.056 Uiso calc R 1 1 . .
    C C41 0.3328(3) 0.3040(5) 0.4426(4) 0.0454(16) Uani d . 1 1 . .
    H H43 0.3791 0.2930 0.4544 0.054 Uiso calc R 1 1 . .
    C C42 0.3018(3) 0.3752(5) 0.3890(3) 0.0393(15) Uani d . 1 1 . .
    H H44 0.3277 0.4140 0.3652 0.047 Uiso calc R 1 1 . .
    C C43 0.0088(2) 0.6345(4) 0.3075(3) 0.0265(12) Uani d . 1 1 . .
    C C44 0.0192(3) 0.5576(5) 0.3614(3) 0.0318(13) Uani d . 1 1 . .
    H H45 0.0601 0.5176 0.3761 0.038 Uiso calc R 1 1 . .
    C C45 -0.0281(3) 0.5374(5) 0.3944(3) 0.0347(13) Uani d . 1 1 . .
    H H46 -0.0195 0.4852 0.4312 0.042 Uiso calc R 1 1 . .
    C C46 -0.0878(3) 0.5947(5) 0.3726(3) 0.0392(15) Uani d . 1 1 . .
    H H47 -0.1206 0.5820 0.3947 0.047 Uiso calc R 1 1 . .
    C C47 -0.1001(3) 0.6699(5) 0.3190(4) 0.0441(16) Uani d . 1 1 . .
    H H48 -0.1413 0.7087 0.3042 0.053 Uiso calc R 1 1 . .
    C C48 -0.0525(3) 0.6894(5) 0.2866(3) 0.0388(15) Uani d . 1 1 . .
    H H49 -0.0618 0.7409 0.2494 0.047 Uiso calc R 1 1 . .
    C C49 0.0269(2) 0.7526(4) 0.1944(3) 0.0260(11) Uani d . 1 1 . .
    C C50 -0.0080(3) 0.7093(5) 0.1318(3) 0.0320(13) Uani d . 1 1 . .
    H H50 -0.0092 0.6272 0.1236 0.038 Uiso calc R 1 1 . .
    C C51 -0.0407(3) 0.7846(5) 0.0820(3) 0.0353(13) Uani d . 1 1 . .
    H H51 -0.0639 0.7534 0.0397 0.042 Uiso calc R 1 1 . .
    C C52 -0.0407(3) 0.9047(5) 0.0917(3) 0.0338(13) Uani d . 1 1 . .
    H H52 -0.0622 0.9560 0.0564 0.041 Uiso calc R 1 1 . .
    C C53 -0.0087(3) 0.9477(5) 0.1540(3) 0.0347(14) Uani d . 1 1 . .
    H H53 -0.0096 1.0296 0.1622 0.042 Uiso calc R 1 1 . .
    C C54 0.0249(2) 0.8734(4) 0.2051(3) 0.0283(12) Uani d . 1 1 . .
    H H54 0.0466 0.9051 0.2477 0.034 Uiso calc R 1 1 . .
    P P5 0.54660(9) 0.74420(15) 0.06486(10) 0.0454(4) Uani d . 1 1 . .
    F F1 0.5545(6) 0.6026(9) 0.0426(6) 0.050(3) Uiso d P 0.40 1 A 1
    F F2 0.6147(7) 0.7668(12) 0.0489(8) 0.080(4) Uiso d P 0.40 1 B 1
    F F3 0.5868(8) 0.6925(13) 0.1387(9) 0.099(5) Uiso d P 0.40 1 C 1
    F F4 0.5469(10) 0.8632(12) 0.0914(8) 0.093(4) Uiso d P 0.40 1 B 1
    F F5 0.4805(7) 0.7031(11) 0.0818(8) 0.061(4) Uiso d P 0.40 1 B 1
    F F6 0.5053(7) 0.7599(12) -0.0126(7) 0.063(4) Uiso d P 0.40 1 B 1
    F F7 0.4865(10) 0.8345(18) 0.0424(11) 0.091(6) Uiso d P 0.30 1 B 2
    F F8 0.5342(11) 0.7245(15) 0.1337(10) 0.075(6) Uiso d P 0.30 1 B 2
    F F9 0.5920(7) 0.8583(10) 0.1011(7) 0.040(3) Uiso d P 0.30 1 D 2
    F F10 0.6126(8) 0.6707(13) 0.0894(9) 0.062(4) Uiso d P 0.30 1 B 2
    F F11 0.5743(9) 0.7863(13) 0.0019(9) 0.063(4) Uiso d P 0.30 1 E 2
    F F12 0.5083(10) 0.6387(15) 0.0333(10) 0.084(5) Uiso d P 0.30 1 B 2
    F F13 0.4740(8) 0.6838(14) 0.0584(10) 0.053(5) Uiso d P 0.30 1 F 3
    F F14 0.5076(7) 0.8755(11) 0.0654(8) 0.040(3) Uiso d P 0.30 1 G 3
    F F15 0.5624(9) 0.7389(13) 0.1454(8) 0.043(4) Uiso d P 0.30 1 B 3
    F F16 0.6071(8) 0.8210(16) 0.0700(10) 0.073(5) Uiso d P 0.30 1 B 3
    F F17 0.5809(9) 0.6314(14) 0.0656(9) 0.056(4) Uiso d P 0.30 1 B 3
    F F18 0.5308(11) 0.7675(15) -0.0113(9) 0.057(5) Uiso d P 0.30 1 B 3
loop_
    _atom_site_aniso_label
    _atom_site_aniso_U_11
    _atom_site_aniso_U_22
    _atom_site_aniso_U_33
    _atom_site_aniso_U_12
    _atom_site_aniso_U_13
    _atom_site_aniso_U_23
    Ru1 0.01844(17) 0.02342(17) 0.0212(2) -0.00033(19) 0.00615(14) 0.00016(19)
    S1 0.0202(7) 0.0355(8) 0.0317(10) 0.0002(6) 0.0031(7) -0.0012(6)
    N1 0.030(2) 0.036(2) 0.025(3) 0.003(2) 0.009(2) 0.005(2)
    C1 0.032(3) 0.051(4) 0.036(4) -0.005(3) -0.005(3) 0.001(3)
    C2 0.041(3) 0.042(3) 0.029(4) 0.003(3) 0.002(3) 0.007(3)
    P1 0.0218(6) 0.0257(6) 0.0225(8) -0.0015(5) 0.0071(6) 0.0001(6)
    C3 0.029(3) 0.026(2) 0.028(3) 0.001(2) 0.010(2) 0.005(2)
    C4 0.027(3) 0.031(3) 0.029(3) -0.004(2) 0.013(3) 0.001(2)
    P2 0.0249(7) 0.0241(6) 0.0241(8) -0.0012(5) 0.0078(6) -0.0014(6)
    C5 0.016(2) 0.031(3) 0.031(3) 0.001(2) 0.008(2) 0.002(2)
    C6 0.025(3) 0.028(3) 0.026(3) -0.002(2) 0.007(2) -0.001(2)
    C7 0.037(3) 0.040(3) 0.027(3) -0.008(2) 0.007(3) -0.007(3)
    C8 0.046(4) 0.049(4) 0.023(4) -0.007(3) 0.007(3) -0.004(3)
    C9 0.023(3) 0.048(3) 0.023(3) -0.003(2) 0.002(2) 0.007(3)
    C10 0.025(3) 0.035(3) 0.031(3) -0.006(2) 0.012(3) 0.002(2)
    C11 0.023(2) 0.022(2) 0.029(3) -0.001(2) 0.009(2) 0.002(2)
    C12 0.028(3) 0.051(3) 0.027(4) -0.004(3) 0.013(3) -0.002(3)
    C13 0.031(3) 0.063(4) 0.032(4) 0.004(3) 0.015(3) 0.012(3)
    C14 0.024(3) 0.043(3) 0.051(4) 0.004(2) 0.017(3) 0.010(3)
    C15 0.024(3) 0.045(3) 0.052(4) -0.007(3) 0.009(3) -0.008(3)
    C16 0.026(3) 0.043(3) 0.033(4) 0.001(2) 0.006(3) -0.004(3)
    C17 0.036(3) 0.026(3) 0.031(3) 0.004(2) 0.014(3) -0.006(2)
    C18 0.038(3) 0.037(3) 0.045(4) 0.002(3) 0.004(3) 0.000(3)
    C19 0.032(3) 0.040(3) 0.067(5) 0.010(3) 0.008(3) 0.008(3)
    C20 0.029(3) 0.050(4) 0.056(5) 0.012(3) 0.007(3) -0.009(3)
    C21 0.034(3) 0.047(4) 0.048(4) -0.004(3) 0.018(3) -0.003(3)
    C22 0.025(3) 0.034(3) 0.034(4) 0.005(2) 0.007(3) 0.001(2)
    C23 0.039(3) 0.020(2) 0.029(3) 0.002(2) 0.004(3) 0.000(2)
    C24 0.037(3) 0.026(3) 0.039(4) -0.001(2) 0.005(3) 0.000(3)
    C25 0.037(3) 0.042(3) 0.036(4) 0.004(3) -0.005(3) -0.006(3)
    C26 0.053(4) 0.034(3) 0.032(4) 0.004(3) -0.006(3) -0.008(3)
    C27 0.067(5) 0.043(3) 0.023(4) 0.013(3) 0.007(3) -0.004(3)
    C28 0.042(3) 0.030(3) 0.027(3) 0.005(2) 0.007(3) -0.003(2)
    P3 0.0215(6) 0.0231(6) 0.0253(8) 0.0010(5) 0.0069(6) 0.0006(6)
    C29 0.030(3) 0.022(2) 0.032(3) -0.002(2) 0.009(3) 0.000(2)
    C30 0.022(3) 0.029(3) 0.032(3) -0.001(2) 0.011(2) 0.001(2)
    P4 0.0194(7) 0.0261(6) 0.0254(9) -0.0009(6) 0.0064(6) 0.0002(6)
    C31 0.026(3) 0.030(3) 0.027(3) 0.012(2) 0.008(2) 0.002(2)
    C32 0.039(3) 0.053(4) 0.033(4) -0.001(3) 0.009(3) -0.009(3)
    C33 0.053(4) 0.059(4) 0.034(4) 0.012(3) 0.018(3) -0.013(3)
    C34 0.049(4) 0.067(4) 0.039(4) 0.024(3) 0.023(3) 0.005(4)
    C35 0.039(4) 0.045(4) 0.059(5) 0.013(3) 0.027(3) 0.005(3)
    C36 0.032(3) 0.029(3) 0.041(4) 0.004(2) 0.013(3) 0.003(3)
    C37 0.036(3) 0.028(3) 0.029(4) 0.004(2) 0.013(3) 0.003(2)
    C38 0.046(3) 0.029(3) 0.041(4) 0.002(2) 0.018(3) 0.011(3)
    C39 0.061(4) 0.034(3) 0.049(5) 0.011(3) 0.023(4) 0.017(3)
    C40 0.071(5) 0.036(3) 0.031(4) 0.018(3) 0.012(4) 0.007(3)
    C41 0.054(4) 0.037(3) 0.043(4) 0.017(3) 0.010(3) 0.008(3)
    C42 0.038(3) 0.038(3) 0.041(4) 0.011(3) 0.010(3) 0.008(3)
    C43 0.021(3) 0.028(3) 0.031(3) -0.001(2) 0.009(2) 0.001(2)
    C44 0.028(3) 0.036(3) 0.035(4) -0.003(2) 0.014(3) 0.000(3)
    C45 0.039(3) 0.036(3) 0.033(4) -0.008(2) 0.018(3) -0.002(3)
    C46 0.035(3) 0.043(3) 0.051(4) -0.009(3) 0.031(3) -0.004(3)
    C47 0.029(3) 0.052(4) 0.056(5) 0.009(3) 0.020(3) 0.006(3)
    C48 0.024(3) 0.046(3) 0.053(4) 0.008(2) 0.021(3) 0.011(3)
    C49 0.015(2) 0.032(3) 0.030(3) -0.004(2) 0.006(2) 0.001(2)
    C50 0.025(3) 0.038(3) 0.032(3) -0.004(2) 0.006(3) -0.002(3)
    C51 0.024(3) 0.047(3) 0.031(4) 0.001(2) 0.001(3) 0.007(3)
    C52 0.024(3) 0.045(3) 0.029(3) -0.001(2) 0.000(2) 0.011(3)
    C53 0.029(3) 0.029(3) 0.048(4) 0.002(2) 0.014(3) 0.011(3)
    C54 0.023(3) 0.031(3) 0.029(3) -0.003(2) 0.004(2) 0.003(2)
    P5 0.0505(10) 0.0507(10) 0.0380(11) -0.0106(8) 0.0173(9) -0.0057(8)
_geom_special_details
;
All e.s.d.'s (except the e.s.d. in the dihedral angle between two l.s. planes)
are estimated using the full covariance matrix. The cell e.s.d.'s are taken
into account individually in the estimation of e.s.d.'s in distances, angles
and torsion angles; correlations between e.s.d.'s in cell parameters are only
used when they are defined by crystal symmetry. An approximate (isotropic)
treatment of cell e.s.d.'s is used for estimating e.s.d.'s involving l.s.
planes.
;
loop_
    _geom_bond_atom_site_label_1
    _geom_bond_atom_site_label_2
    _geom_bond_site_symmetry_2
    _geom_bond_distance
    _geom_bond_publ_flag
    Ru1 N1 . 2.209(5) y
    Ru1 P1 . 2.3586(14) y
    Ru1 P4 . 2.3672(15) y
    Ru1 P3 . 2.3698(13) y
    Ru1 P2 . 2.4249(13) y
    Ru1 S1 . 2.4317(15) y
    S1 C1 . 1.831(7) ?
    N1 C2 . 1.484(8) ?
    N1 H1 . 0.90(2) ?
    N1 H2 . 0.91(2) ?
    C1 C2 . 1.478(8) ?
    C1 H3 . 0.9900 ?
    C1 H4 . 0.9900 ?
    C2 H5 . 0.9900 ?
    C2 H6 . 0.9900 ?
    P1 C5 . 1.842(6) ?
    P1 C11 . 1.859(5) ?
    P1 C3 . 1.860(5) ?
    C3 C4 . 1.517(8) ?
    C3 H7 . 0.9900 ?
    C3 H8 . 0.9900 ?
    C4 P2 . 1.833(5) ?
    C4 H9 . 0.9900 ?
    C4 H10 . 0.9900 ?
    P2 C23 . 1.834(6) ?
    P2 C17 . 1.835(5) ?
    C5 C10 . 1.396(7) ?
    C5 C6 . 1.403(7) ?
    C6 C7 . 1.386(8) ?
    C6 H11 . 0.9500 ?
    C7 C8 . 1.378(8) ?
    C7 H12 . 0.9500 ?
    C8 C9 . 1.377(8) ?
    C8 H13 . 0.9500 ?
    C9 C10 . 1.389(8) ?
    C9 H14 . 0.9500 ?
    C10 H15 . 0.9500 ?
    C11 C16 . 1.388(8) ?
    C11 C12 . 1.389(8) ?
    C12 C13 . 1.385(8) ?
    C12 H16 . 0.9500 ?
    C13 C14 . 1.373(9) ?
    C13 H17 . 0.9500 ?
    C14 C15 . 1.375(9) ?
    C14 H18 . 0.9500 ?
    C15 C16 . 1.396(8) ?
    C15 H19 . 0.9500 ?
    C16 H20 . 0.9500 ?
    C17 C22 . 1.391(7) ?
    C17 C18 . 1.403(7) ?
    C18 C19 . 1.369(8) ?
    C18 H21 . 0.9500 ?
    C19 C20 . 1.375(9) ?
    C19 H22 . 0.9500 ?
    C20 C21 . 1.377(9) ?
    C20 H23 . 0.9500 ?
    C21 C22 . 1.381(7) ?
    C21 H24 . 0.9500 ?
    C22 H25 . 0.9500 ?
    C23 C24 . 1.396(8) ?
    C23 C28 . 1.405(8) ?
    C24 C25 . 1.375(8) ?
    C24 H26 . 0.9500 ?
    C25 C26 . 1.374(9) ?
    C25 H27 . 0.9500 ?
    C26 C27 . 1.390(9) ?
    C26 H28 . 0.9500 ?
    C27 C28 . 1.384(8) ?
    C27 H29 . 0.9500 ?
    C28 H30 . 0.9500 ?
    P3 C31 . 1.835(5) ?
    P3 C37 . 1.838(6) ?
    P3 C29 . 1.850(5) ?
    C29 C30 . 1.517(7) ?
    C29 H31 . 0.9900 ?
    C29 H32 . 0.9900 ?
    C30 P4 . 1.849(5) ?
    C30 H33 . 0.9900 ?
    C30 H34 . 0.9900 ?
    P4 C49 . 1.837(6) ?
    P4 C43 . 1.856(5) ?
    C31 C32 . 1.386(8) ?
    C31 C36 . 1.406(7) ?
    C32 C33 . 1.404(9) ?
    C32 H35 . 0.9500 ?
    C33 C34 . 1.358(9) ?
    C33 H36 . 0.9500 ?
    C34 C35 . 1.372(9) ?
    C34 H37 . 0.9500 ?
    C35 C36 . 1.379(8) ?
    C35 H38 . 0.9500 ?
    C36 H39 . 0.9500 ?
    C37 C42 . 1.390(8) ?
    C37 C38 . 1.407(8) ?
    C38 C39 . 1.397(8) ?
    C38 H40 . 0.9500 ?
    C39 C40 . 1.366(9) ?
    C39 H41 . 0.9500 ?
    C40 C41 . 1.375(10) ?
    C40 H42 . 0.9500 ?
    C41 C42 . 1.388(8) ?
    C41 H43 . 0.9500 ?
    C42 H44 . 0.9500 ?
    C43 C48 . 1.395(7) ?
    C43 C44 . 1.396(8) ?
    C44 C45 . 1.389(7) ?
    C44 H45 . 0.9500 ?
    C45 C46 . 1.380(8) ?
    C45 H46 . 0.9500 ?
    C46 C47 . 1.376(9) ?
    C46 H47 . 0.9500 ?
    C47 C48 . 1.386(8) ?
    C47 H48 . 0.9500 ?
    C48 H49 . 0.9500 ?
    C49 C54 . 1.398(7) ?
    C49 C50 . 1.400(8) ?
    C50 C51 . 1.375(8) ?
    C50 H50 . 0.9500 ?
    C51 C52 . 1.384(8) ?
    C51 H51 . 0.9500 ?
    C52 C53 . 1.378(8) ?
    C52 H52 . 0.9500 ?
    C53 C54 . 1.390(8) ?
    C53 H53 . 0.9500 ?
    C54 H54 . 0.9500 ?
    P5 F4 . 1.466(14) ?
    P5 F17 . 1.475(14) ?
    P5 F12 . 1.495(17) ?
    P5 F16 . 1.531(16) ?
    P5 F8 . 1.552(19) ?
    P5 F18 . 1.555(18) ?
    P5 F10 . 1.585(15) ?
    P5 F2 . 1.592(13) ?
    P5 F7 . 1.601(19) ?
    P5 F5 . 1.610(13) ?
    P5 F6 . 1.617(14) ?
    P5 F15 . 1.623(15) ?
loop_
    _geom_angle_atom_site_label_1
    _geom_angle_atom_site_label_2
    _geom_angle_atom_site_label_3
    _geom_angle_site_symmetry_1
    _geom_angle_site_symmetry_3
    _geom_angle
    _geom_angle_publ_flag
    N1 Ru1 P1 . . 171.03(13) y
    N1 Ru1 P4 . . 95.14(13) ?
    P1 Ru1 P4 . . 91.27(5) ?
    N1 Ru1 P3 . . 87.17(13) ?
    P1 Ru1 P3 . . 99.77(5) ?
    P4 Ru1 P3 . . 83.88(5) ?
    N1 Ru1 P2 . . 88.63(13) ?
    P1 Ru1 P2 . . 83.76(5) ?
    P4 Ru1 P2 . . 103.62(5) ?
    P3 Ru1 P2 . . 171.71(5) y
    N1 Ru1 S1 . . 80.92(13) ?
    P1 Ru1 S1 . . 93.86(5) ?
    P4 Ru1 S1 . . 169.03(5) y
    P3 Ru1 S1 . . 85.70(5) ?
    P2 Ru1 S1 . . 86.59(5) ?
    C1 S1 Ru1 . . 101.18(19) ?
    C2 N1 Ru1 . . 116.7(4) ?
    C2 N1 H1 . . 104(4) ?
    Ru1 N1 H1 . . 118(4) ?
    C2 N1 H2 . . 99(4) ?
    Ru1 N1 H2 . . 118(4) ?
    H1 N1 H2 . . 98(5) ?
    C2 C1 S1 . . 114.3(4) ?
    C2 C1 H3 . . 108.7 ?
    S1 C1 H3 . . 108.7 ?
    C2 C1 H4 . . 108.7 ?
    S1 C1 H4 . . 108.7 ?
    H3 C1 H4 . . 107.6 ?
    C1 C2 N1 . . 112.9(5) ?
    C1 C2 H5 . . 109.0 ?
    N1 C2 H5 . . 109.0 ?
    C1 C2 H6 . . 109.0 ?
    N1 C2 H6 . . 109.0 ?
    H5 C2 H6 . . 107.8 ?
    C5 P1 C11 . . 99.3(2) ?
    C5 P1 C3 . . 101.4(2) ?
    C11 P1 C3 . . 99.4(2) ?
    C5 P1 Ru1 . . 123.58(17) ?
    C11 P1 Ru1 . . 121.42(18) ?
    C3 P1 Ru1 . . 107.59(18) ?
    C4 C3 P1 . . 110.8(4) ?
    C4 C3 H7 . . 109.5 ?
    P1 C3 H7 . . 109.5 ?
    C4 C3 H8 . . 109.5 ?
    P1 C3 H8 . . 109.5 ?
    H7 C3 H8 . . 108.1 ?
    C3 C4 P2 . . 110.4(3) ?
    C3 C4 H9 . . 109.6 ?
    P2 C4 H9 . . 109.6 ?
    C3 C4 H10 . . 109.6 ?
    P2 C4 H10 . . 109.6 ?
    H9 C4 H10 . . 108.1 ?
    C4 P2 C23 . . 101.5(3) ?
    C4 P2 C17 . . 104.3(2) ?
    C23 P2 C17 . . 100.2(3) ?
    C4 P2 Ru1 . . 106.29(18) ?
    C23 P2 Ru1 . . 120.91(17) ?
    C17 P2 Ru1 . . 121.00(17) ?
    C10 C5 C6 . . 117.8(5) ?
    C10 C5 P1 . . 122.4(4) ?
    C6 C5 P1 . . 119.7(4) ?
    C7 C6 C5 . . 121.3(5) ?
    C7 C6 H11 . . 119.4 ?
    C5 C6 H11 . . 119.4 ?
    C8 C7 C6 . . 119.7(5) ?
    C8 C7 H12 . . 120.1 ?
    C6 C7 H12 . . 120.1 ?
    C9 C8 C7 . . 120.1(6) ?
    C9 C8 H13 . . 119.9 ?
    C7 C8 H13 . . 119.9 ?
    C8 C9 C10 . . 120.5(5) ?
    C8 C9 H14 . . 119.7 ?
    C10 C9 H14 . . 119.7 ?
    C9 C10 C5 . . 120.6(5) ?
    C9 C10 H15 . . 119.7 ?
    C5 C10 H15 . . 119.7 ?
    C16 C11 C12 . . 117.8(5) ?
    C16 C11 P1 . . 119.2(4) ?
    C12 C11 P1 . . 123.0(4) ?
    C13 C12 C11 . . 121.3(6) ?
    C13 C12 H16 . . 119.3 ?
    C11 C12 H16 . . 119.3 ?
    C14 C13 C12 . . 120.5(6) ?
    C14 C13 H17 . . 119.8 ?
    C12 C13 H17 . . 119.8 ?
    C13 C14 C15 . . 119.1(5) ?
    C13 C14 H18 . . 120.4 ?
    C15 C14 H18 . . 120.4 ?
    C14 C15 C16 . . 120.7(6) ?
    C14 C15 H19 . . 119.7 ?
    C16 C15 H19 . . 119.7 ?
    C11 C16 C15 . . 120.6(6) ?
    C11 C16 H20 . . 119.7 ?
    C15 C16 H20 . . 119.7 ?
    C22 C17 C18 . . 117.0(5) ?
    C22 C17 P2 . . 119.1(4) ?
    C18 C17 P2 . . 123.9(4) ?
    C19 C18 C17 . . 121.3(6) ?
    C19 C18 H21 . . 119.3 ?
    C17 C18 H21 . . 119.3 ?
    C18 C19 C20 . . 120.4(6) ?
    C18 C19 H22 . . 119.8 ?
    C20 C19 H22 . . 119.8 ?
    C19 C20 C21 . . 119.9(5) ?
    C19 C20 H23 . . 120.0 ?
    C21 C20 H23 . . 120.0 ?
    C20 C21 C22 . . 119.6(5) ?
    C20 C21 H24 . . 120.2 ?
    C22 C21 H24 . . 120.2 ?
    C21 C22 C17 . . 121.7(5) ?
    C21 C22 H25 . . 119.2 ?
    C17 C22 H25 . . 119.2 ?
    C24 C23 C28 . . 116.7(5) ?
    C24 C23 P2 . . 122.0(5) ?
    C28 C23 P2 . . 121.1(4) ?
    C25 C24 C23 . . 122.2(6) ?
    C25 C24 H26 . . 118.9 ?
    C23 C24 H26 . . 118.9 ?
    C26 C25 C24 . . 120.5(6) ?
    C26 C25 H27 . . 119.7 ?
    C24 C25 H27 . . 119.7 ?
    C25 C26 C27 . . 118.9(6) ?
    C25 C26 H28 . . 120.5 ?
    C27 C26 H28 . . 120.5 ?
    C28 C27 C26 . . 120.6(6) ?
    C28 C27 H29 . . 119.7 ?
    C26 C27 H29 . . 119.7 ?
    C27 C28 C23 . . 121.0(6) ?
    C27 C28 H30 . . 119.5 ?
    C23 C28 H30 . . 119.5 ?
    C31 P3 C37 . . 97.8(2) ?
    C31 P3 C29 . . 105.9(3) ?
    C37 P3 C29 . . 102.8(3) ?
    C31 P3 Ru1 . . 123.39(17) ?
    C37 P3 Ru1 . . 116.92(18) ?
    C29 P3 Ru1 . . 107.81(16) ?
    C30 C29 P3 . . 110.2(3) ?
    C30 C29 H31 . . 109.6 ?
    P3 C29 H31 . . 109.6 ?
    C30 C29 H32 . . 109.6 ?
    P3 C29 H32 . . 109.6 ?
    H31 C29 H32 . . 108.1 ?
    C29 C30 P4 . . 111.0(4) ?
    C29 C30 H33 . . 109.4 ?
    P4 C30 H33 . . 109.4 ?
    C29 C30 H34 . . 109.4 ?
    P4 C30 H34 . . 109.4 ?
    H33 C30 H34 . . 108.0 ?
    C49 P4 C30 . . 101.7(3) ?
    C49 P4 C43 . . 100.6(2) ?
    C30 P4 C43 . . 98.9(2) ?
    C49 P4 Ru1 . . 123.42(16) ?
    C30 P4 Ru1 . . 107.70(17) ?
    C43 P4 Ru1 . . 120.52(19) ?
    C32 C31 C36 . . 119.3(5) ?
    C32 C31 P3 . . 121.7(4) ?
    C36 C31 P3 . . 118.7(4) ?
    C31 C32 C33 . . 119.6(6) ?
    C31 C32 H35 . . 120.2 ?
    C33 C32 H35 . . 120.2 ?
    C34 C33 C32 . . 120.1(6) ?
    C34 C33 H36 . . 120.0 ?
    C32 C33 H36 . . 120.0 ?
    C33 C34 C35 . . 120.8(6) ?
    C33 C34 H37 . . 119.6 ?
    C35 C34 H37 . . 119.6 ?
    C34 C35 C36 . . 120.6(6) ?
    C34 C35 H38 . . 119.7 ?
    C36 C35 H38 . . 119.7 ?
    C35 C36 C31 . . 119.5(5) ?
    C35 C36 H39 . . 120.3 ?
    C31 C36 H39 . . 120.3 ?
    C42 C37 C38 . . 117.6(5) ?
    C42 C37 P3 . . 120.1(4) ?
    C38 C37 P3 . . 122.2(4) ?
    C39 C38 C37 . . 119.6(6) ?
    C39 C38 H40 . . 120.2 ?
    C37 C38 H40 . . 120.2 ?
    C40 C39 C38 . . 121.2(6) ?
    C40 C39 H41 . . 119.4 ?
    C38 C39 H41 . . 119.4 ?
    C39 C40 C41 . . 120.1(6) ?
    C39 C40 H42 . . 119.9 ?
    C41 C40 H42 . . 119.9 ?
    C40 C41 C42 . . 119.4(6) ?
    C40 C41 H43 . . 120.3 ?
    C42 C41 H43 . . 120.3 ?
    C41 C42 C37 . . 122.0(6) ?
    C41 C42 H44 . . 119.0 ?
    C37 C42 H44 . . 119.0 ?
    C48 C43 C44 . . 116.9(5) ?
    C48 C43 P4 . . 121.4(4) ?
    C44 C43 P4 . . 121.6(4) ?
    C45 C44 C43 . . 122.5(5) ?
    C45 C44 H45 . . 118.8 ?
    C43 C44 H45 . . 118.8 ?
    C46 C45 C44 . . 118.8(5) ?
    C46 C45 H46 . . 120.6 ?
    C44 C45 H46 . . 120.6 ?
    C47 C46 C45 . . 120.4(5) ?
    C47 C46 H47 . . 119.8 ?
    C45 C46 H47 . . 119.8 ?
    C46 C47 C48 . . 120.3(5) ?
    C46 C47 H48 . . 119.9 ?
    C48 C47 H48 . . 119.9 ?
    C47 C48 C43 . . 121.2(6) ?
    C47 C48 H49 . . 119.4 ?
    C43 C48 H49 . . 119.4 ?
    C54 C49 C50 . . 117.7(5) ?
    C54 C49 P4 . . 119.2(4) ?
    C50 C49 P4 . . 123.0(4) ?
    C51 C50 C49 . . 120.5(5) ?
    C51 C50 H50 . . 119.8 ?
    C49 C50 H50 . . 119.8 ?
    C50 C51 C52 . . 121.9(6) ?
    C50 C51 H51 . . 119.1 ?
    C52 C51 H51 . . 119.1 ?
    C53 C52 C51 . . 118.0(5) ?
    C53 C52 H52 . . 121.0 ?
    C51 C52 H52 . . 121.0 ?
    C52 C53 C54 . . 121.1(5) ?
    C52 C53 H53 . . 119.4 ?
    C54 C53 H53 . . 119.4 ?
    C53 C54 C49 . . 120.7(5) ?
    C53 C54 H54 . . 119.7 ?
    C49 C54 H54 . . 119.7 ?
    F17 P5 F16 . . 95.6(11) ?
    F12 P5 F8 . . 94.6(10) ?
    F17 P5 F18 . . 97.0(9) ?
    F16 P5 F18 . . 84.6(11) ?
    F12 P5 F10 . . 92.0(9) ?
    F8 P5 F10 . . 89.5(9) ?
    F4 P5 F2 . . 91.4(8) ?
    F12 P5 F7 . . 95.8(11) ?
    F8 P5 F7 . . 92.0(10) ?
    F10 P5 F7 . . 171.9(10) ?
    F4 P5 F5 . . 95.4(8) ?
    F2 P5 F5 . . 172.3(7) ?
    F4 P5 F6 . . 102.7(9) ?
    F2 P5 F6 . . 92.0(8) ?
    F5 P5 F6 . . 89.8(8) ?
    F17 P5 F15 . . 90.1(9) ?
    F16 P5 F15 . . 91.6(10) ?
    F18 P5 F15 . . 172.2(8) ?
loop_
    _geom_torsion_atom_site_label_1
    _geom_torsion_atom_site_label_2
    _geom_torsion_atom_site_label_3
    _geom_torsion_atom_site_label_4
    _geom_torsion_site_symmetry_1
    _geom_torsion_site_symmetry_2
    _geom_torsion_site_symmetry_3
    _geom_torsion_site_symmetry_4
    _geom_torsion
    _geom_torsion_publ_flag
    N1 Ru1 S1 C1 . . . . 1.0(2) ?
    P1 Ru1 S1 C1 . . . . 173.7(2) ?
    P4 Ru1 S1 C1 . . . . -68.6(4) ?
    P3 Ru1 S1 C1 . . . . -86.8(2) ?
    P2 Ru1 S1 C1 . . . . 90.2(2) ?
    P4 Ru1 N1 C2 . . . . -169.9(4) ?
    P3 Ru1 N1 C2 . . . . 106.5(4) ?
    P2 Ru1 N1 C2 . . . . -66.4(4) ?
    S1 Ru1 N1 C2 . . . . 20.4(4) ?
    Ru1 S1 C1 C2 . . . . -22.2(5) ?
    S1 C1 C2 N1 . . . . 41.0(6) ?
    Ru1 N1 C2 C1 . . . . -40.8(6) ?
    P4 Ru1 P1 C5 . . . . -23.9(2) ?
    P3 Ru1 P1 C5 . . . . 60.1(2) ?
    P2 Ru1 P1 C5 . . . . -127.5(2) ?
    S1 Ru1 P1 C5 . . . . 146.40(19) ?
    P4 Ru1 P1 C11 . . . . -153.23(19) ?
    P3 Ru1 P1 C11 . . . . -69.21(19) ?
    P2 Ru1 P1 C11 . . . . 103.22(19) ?
    S1 Ru1 P1 C11 . . . . 17.08(19) ?
    P4 Ru1 P1 C3 . . . . 93.51(18) ?
    P3 Ru1 P1 C3 . . . . 177.52(18) ?
    P2 Ru1 P1 C3 . . . . -10.05(18) ?
    S1 Ru1 P1 C3 . . . . -96.19(18) ?
    C5 P1 C3 C4 . . . . 169.2(4) ?
    C11 P1 C3 C4 . . . . -89.1(4) ?
    Ru1 P1 C3 C4 . . . . 38.2(4) ?
    P1 C3 C4 P2 . . . . -51.7(4) ?
    C3 C4 P2 C23 . . . . 168.0(4) ?
    C3 C4 P2 C17 . . . . -88.2(4) ?
    C3 C4 P2 Ru1 . . . . 40.8(4) ?
    N1 Ru1 P2 C4 . . . . 161.9(2) ?
    P1 Ru1 P2 C4 . . . . -13.36(19) ?
    P4 Ru1 P2 C4 . . . . -103.16(19) ?
    S1 Ru1 P2 C4 . . . . 80.90(19) ?
    N1 Ru1 P2 C23 . . . . 47.2(3) ?
    P1 Ru1 P2 C23 . . . . -128.0(2) ?
    P4 Ru1 P2 C23 . . . . 142.2(2) ?
    S1 Ru1 P2 C23 . . . . -33.8(2) ?
    N1 Ru1 P2 C17 . . . . -79.7(3) ?
    P1 Ru1 P2 C17 . . . . 105.1(2) ?
    P4 Ru1 P2 C17 . . . . 15.3(2) ?
    S1 Ru1 P2 C17 . . . . -160.6(2) ?
    C11 P1 C5 C10 . . . . -98.7(4) ?
    C3 P1 C5 C10 . . . . 3.0(5) ?
    Ru1 P1 C5 C10 . . . . 123.3(4) ?
    C11 P1 C5 C6 . . . . 79.1(4) ?
    C3 P1 C5 C6 . . . . -179.2(4) ?
    Ru1 P1 C5 C6 . . . . -58.9(4) ?
    C10 C5 C6 C7 . . . . -1.0(7) ?
    P1 C5 C6 C7 . . . . -178.9(4) ?
    C5 C6 C7 C8 . . . . 1.0(8) ?
    C6 C7 C8 C9 . . . . -0.1(9) ?
    C7 C8 C9 C10 . . . . -0.7(9) ?
    C8 C9 C10 C5 . . . . 0.7(8) ?
    C6 C5 C10 C9 . . . . 0.1(7) ?
    P1 C5 C10 C9 . . . . 178.0(4) ?
    C5 P1 C11 C16 . . . . 164.8(4) ?
    C3 P1 C11 C16 . . . . 61.4(5) ?
    Ru1 P1 C11 C16 . . . . -56.0(5) ?
    C5 P1 C11 C12 . . . . -13.1(5) ?
    C3 P1 C11 C12 . . . . -116.4(5) ?
    Ru1 P1 C11 C12 . . . . 126.1(4) ?
    C16 C11 C12 C13 . . . . 0.0(9) ?
    P1 C11 C12 C13 . . . . 177.9(5) ?
    C11 C12 C13 C14 . . . . -1.3(10) ?
    C12 C13 C14 C15 . . . . 0.3(10) ?
    C13 C14 C15 C16 . . . . 1.8(9) ?
    C12 C11 C16 C15 . . . . 2.1(8) ?
    P1 C11 C16 C15 . . . . -175.8(4) ?
    C14 C15 C16 C11 . . . . -3.1(9) ?
    C4 P2 C17 C22 . . . . 162.9(5) ?
    C23 P2 C17 C22 . . . . -92.3(5) ?
    Ru1 P2 C17 C22 . . . . 43.5(6) ?
    C4 P2 C17 C18 . . . . -16.6(6) ?
    C23 P2 C17 C18 . . . . 88.2(5) ?
    Ru1 P2 C17 C18 . . . . -136.1(5) ?
    C22 C17 C18 C19 . . . . -0.1(9) ?
    P2 C17 C18 C19 . . . . 179.5(5) ?
    C17 C18 C19 C20 . . . . -0.2(11) ?
    C18 C19 C20 C21 . . . . 1.1(11) ?
    C19 C20 C21 C22 . . . . -1.8(10) ?
    C20 C21 C22 C17 . . . . 1.5(10) ?
    C18 C17 C22 C21 . . . . -0.6(9) ?
    P2 C17 C22 C21 . . . . 179.8(5) ?
    C4 P2 C23 C24 . . . . -47.9(5) ?
    C17 P2 C23 C24 . . . . -155.0(4) ?
    Ru1 P2 C23 C24 . . . . 69.2(5) ?
    C4 P2 C23 C28 . . . . 136.9(4) ?
    C17 P2 C23 C28 . . . . 29.8(5) ?
    Ru1 P2 C23 C28 . . . . -106.0(4) ?
    C28 C23 C24 C25 . . . . -0.2(8) ?
    P2 C23 C24 C25 . . . . -175.5(4) ?
    C23 C24 C25 C26 . . . . 0.7(9) ?
    C24 C25 C26 C27 . . . . -1.9(9) ?
    C25 C26 C27 C28 . . . . 2.8(9) ?
    C26 C27 C28 C23 . . . . -2.4(9) ?
    C24 C23 C28 C27 . . . . 1.0(8) ?
    P2 C23 C28 C27 . . . . 176.4(4) ?
    N1 Ru1 P3 C31 . . . . -152.5(2) ?
    P1 Ru1 P3 C31 . . . . 21.8(2) ?
    P4 Ru1 P3 C31 . . . . 112.0(2) ?
    S1 Ru1 P3 C31 . . . . -71.4(2) ?
    N1 Ru1 P3 C37 . . . . -31.4(2) ?
    P1 Ru1 P3 C37 . . . . 142.8(2) ?
    P4 Ru1 P3 C37 . . . . -126.9(2) ?
    S1 Ru1 P3 C37 . . . . 49.7(2) ?
    N1 Ru1 P3 C29 . . . . 83.6(2) ?
    P1 Ru1 P3 C29 . . . . -102.1(2) ?
    P4 Ru1 P3 C29 . . . . -11.8(2) ?
    S1 Ru1 P3 C29 . . . . 164.7(2) ?
    C31 P3 C29 C30 . . . . -95.6(4) ?
    C37 P3 C29 C30 . . . . 162.4(4) ?
    Ru1 P3 C29 C30 . . . . 38.3(4) ?
    P3 C29 C30 P4 . . . . -49.2(5) ?
    C29 C30 P4 C49 . . . . 168.7(4) ?
    C29 C30 P4 C43 . . . . -88.4(4) ?
    C29 C30 P4 Ru1 . . . . 37.7(4) ?
    N1 Ru1 P4 C49 . . . . 144.9(3) ?
    P1 Ru1 P4 C49 . . . . -28.8(2) ?
    P3 Ru1 P4 C49 . . . . -128.5(2) ?
    P2 Ru1 P4 C49 . . . . 55.1(2) ?
    S1 Ru1 P4 C49 . . . . -146.7(4) ?
    N1 Ru1 P4 C30 . . . . -97.4(2) ?
    P1 Ru1 P4 C30 . . . . 88.91(19) ?
    P3 Ru1 P4 C30 . . . . -10.79(19) ?
    P2 Ru1 P4 C30 . . . . 172.79(19) ?
    S1 Ru1 P4 C30 . . . . -29.0(4) ?
    N1 Ru1 P4 C43 . . . . 14.7(2) ?
    P1 Ru1 P4 C43 . . . . -159.01(19) ?
    P3 Ru1 P4 C43 . . . . 101.30(19) ?
    P2 Ru1 P4 C43 . . . . -75.12(19) ?
    S1 Ru1 P4 C43 . . . . 83.1(4) ?
    C37 P3 C31 C32 . . . . 86.9(5) ?
    C29 P3 C31 C32 . . . . -18.9(5) ?
    Ru1 P3 C31 C32 . . . . -143.6(4) ?
    C37 P3 C31 C36 . . . . -87.8(5) ?
    C29 P3 C31 C36 . . . . 166.5(4) ?
    Ru1 P3 C31 C36 . . . . 41.8(5) ?
    C36 C31 C32 C33 . . . . -1.0(9) ?
    P3 C31 C32 C33 . . . . -175.6(5) ?
    C31 C32 C33 C34 . . . . 2.6(10) ?
    C32 C33 C34 C35 . . . . -2.9(11) ?
    C33 C34 C35 C36 . . . . 1.5(10) ?
    C34 C35 C36 C31 . . . . 0.1(10) ?
    C32 C31 C36 C35 . . . . -0.3(9) ?
    P3 C31 C36 C35 . . . . 174.4(5) ?
    C31 P3 C37 C42 . . . . 43.7(5) ?
    C29 P3 C37 C42 . . . . 152.1(5) ?
    Ru1 P3 C37 C42 . . . . -90.1(5) ?
    C31 P3 C37 C38 . . . . -139.2(5) ?
    C29 P3 C37 C38 . . . . -30.8(6) ?
    Ru1 P3 C37 C38 . . . . 87.0(5) ?
    C42 C37 C38 C39 . . . . -1.4(9) ?
    P3 C37 C38 C39 . . . . -178.6(5) ?
    C37 C38 C39 C40 . . . . 1.0(10) ?
    C38 C39 C40 C41 . . . . -0.8(10) ?
    C39 C40 C41 C42 . . . . 1.1(10) ?
    C40 C41 C42 C37 . . . . -1.6(10) ?
    C38 C37 C42 C41 . . . . 1.7(9) ?
    P3 C37 C42 C41 . . . . 179.0(5) ?
    C49 P4 C43 C48 . . . . -2.9(5) ?
    C30 P4 C43 C48 . . . . -106.6(5) ?
    Ru1 P4 C43 C48 . . . . 136.7(4) ?
    C49 P4 C43 C44 . . . . 174.3(4) ?
    C30 P4 C43 C44 . . . . 70.5(5) ?
    Ru1 P4 C43 C44 . . . . -46.1(5) ?
    C48 C43 C44 C45 . . . . -1.5(8) ?
    P4 C43 C44 C45 . . . . -178.7(4) ?
    C43 C44 C45 C46 . . . . 0.7(9) ?
    C44 C45 C46 C47 . . . . 0.2(9) ?
    C45 C46 C47 C48 . . . . -0.3(10) ?
    C46 C47 C48 C43 . . . . -0.6(10) ?
    C44 C43 C48 C47 . . . . 1.4(9) ?
    P4 C43 C48 C47 . . . . 178.7(5) ?
    C30 P4 C49 C54 . . . . -174.5(4) ?
    C43 P4 C49 C54 . . . . 84.0(4) ?
    Ru1 P4 C49 C54 . . . . -54.0(5) ?
    C30 P4 C49 C50 . . . . 7.9(5) ?
    C43 P4 C49 C50 . . . . -93.6(5) ?
    Ru1 P4 C49 C50 . . . . 128.4(4) ?
    C54 C49 C50 C51 . . . . 2.8(7) ?
    P4 C49 C50 C51 . . . . -179.6(4) ?
    C49 C50 C51 C52 . . . . -0.4(8) ?
    C50 C51 C52 C53 . . . . -2.2(8) ?
    C51 C52 C53 C54 . . . . 2.4(8) ?
    C52 C53 C54 C49 . . . . 0.0(8) ?
    C50 C49 C54 C53 . . . . -2.6(7) ?
    P4 C49 C54 C53 . . . . 179.7(4) ?
loop_
    _geom_hbond_atom_site_label_D
    _geom_hbond_atom_site_label_H
    _geom_hbond_atom_site_label_A
    _geom_hbond_site_symmetry_A
    _geom_hbond_distance_DH
    _geom_hbond_distance_HA
    _geom_hbond_distance_DA
    _geom_hbond_angle_DHA
    _geom_hbond_publ_flag
    N1 H1 F11 4_465 0.90(2) 2.34(4) 3.198(17) 159(6) n
_iucr_refine_instructions_details
;
TITL
REM  Yadorkari-X generated
CELL 0.71075 21.1985 11.4000 20.9346 90.0000 106.5880 90.0000
ZERR 4.0 0.0017 0.0009 0.0017 0.0000 0.0020 0.0000
LATT -7
SYMM +X, -Y, 1/2+Z
REM  SPGR Cc monoclinic
SFAC Ru P C H N S F
UNIT 4 20 216 216 4 4 24
SIZE 0.15 0.08 0.08
TEMP -73.0
L.S. 5
FMAP 2
PLAN -50
ACTA
CONF
HTAB
WPDB -1
BOND $H
WGHT 0.035400 0.100000
EQIV $1 -1/2+X, 3/2-Y, 1/2+Z
DFIX 0.89 0.02 N1 H1 N1 H2
HTAB N1 F11_$1
FVAR 0.534480
FVAR 0.000000
SHEL 99999.000000 0.000000
Ru1   1   0.183683   0.688418   0.323758  11.000000   0.018440   0.023420 =
         0.021190   0.000160   0.006150  -0.000330
S1    6   0.299121   0.679286   0.387421  11.000000   0.020240   0.035520 =
         0.031720  -0.001240   0.003110   0.000220
N1    5   0.172208   0.628116   0.420096  11.000000   0.029950   0.035720 =
         0.025440   0.005000   0.008860   0.002610
H1    4   0.137143   0.654396   0.432146  11.000000  -1.500000
H2    4   0.166693   0.550298   0.425392  11.000000  -1.500000
C1    3   0.292968   0.626677   0.468047  11.000000   0.032400   0.051280 =
         0.035780   0.000660  -0.005270  -0.004760
AFIX 23
H3    4   0.301476   0.541173   0.470997  11.000000  -1.200000
H4    4   0.327770   0.664860   0.503863  11.000000  -1.200000
AFIX 0
C2    3   0.228594   0.649112   0.479966  11.000000   0.040780   0.042460 =
         0.029400   0.006640   0.002480   0.002880
AFIX 23
H5    4   0.227227   0.731467   0.494515  11.000000  -1.200000
H6    4   0.224096   0.597726   0.516538  11.000000  -1.200000
AFIX 0
P1    2   0.205530   0.777212   0.230544  11.000000   0.021780   0.025680 =
         0.022490   0.000100   0.007090  -0.001480
C3    3   0.195080   0.938284   0.237571  11.000000   0.029270   0.025650 =
         0.027530   0.004740   0.010100   0.001070
AFIX 23
H7    4   0.219086   0.979819   0.210131  11.000000  -1.200000
H8    4   0.147855   0.958663   0.220336  11.000000  -1.200000
AFIX 0
C4    3   0.220965   0.977855   0.309503  11.000000   0.027220   0.030770 =
         0.029070   0.001040   0.013010  -0.004280
AFIX 23
H9    4   0.209677   1.061386   0.313115  11.000000  -1.200000
H10   4   0.269507   0.970390   0.324347  11.000000  -1.200000
AFIX 0
P2    2   0.185155   0.888678   0.363211  11.000000   0.024910   0.024150 =
         0.024070  -0.001410   0.007790  -0.001180
C5    3   0.156457   0.749870   0.143881  11.000000   0.016480   0.030740 =
         0.031180   0.002450   0.007740   0.000890
C6    3   0.150837   0.635374   0.118322  11.000000   0.024730   0.028430 =
         0.025710  -0.000580   0.007270  -0.002320
AFIX 43
H11   4   0.171837   0.572730   0.146307  11.000000  -1.200000
AFIX 0
C7    3   0.115221   0.611887   0.053000  11.000000   0.036970   0.039500 =
         0.026500  -0.006600   0.007440  -0.008370
AFIX 43
H12   4   0.111346   0.533640   0.036729  11.000000  -1.200000
AFIX 0
C8    3   0.085453   0.702523   0.011757  11.000000   0.046110   0.048900 =
         0.023490  -0.003840   0.006890  -0.006920
AFIX 43
H13   4   0.061083   0.686741  -0.033052  11.000000  -1.200000
AFIX 0
C9    3   0.090985   0.815918   0.035404  11.000000   0.023230   0.048270 =
         0.022640   0.007320   0.001630  -0.003020
AFIX 43
H14   4   0.070805   0.878150   0.006607  11.000000  -1.200000
AFIX 0
C10   3   0.125842   0.839994   0.101037  11.000000   0.024970   0.034910 =
         0.030670   0.002350   0.012440  -0.006020
AFIX 43
H15   4   0.128874   0.918463   0.116904  11.000000  -1.200000
AFIX 0
C11   3   0.289327   0.774935   0.219074  11.000000   0.022630   0.022420 =
         0.028720   0.001980   0.009340  -0.001060
C12   3   0.301962   0.733938   0.161448  11.000000   0.028060   0.051170 =
         0.026750  -0.001650   0.012950  -0.003990
AFIX 43
H16   4   0.266826   0.703052   0.126518  11.000000  -1.200000
AFIX 0
C13   3   0.364740   0.737188   0.153898  11.000000   0.031430   0.062570 =
         0.031950   0.012120   0.015240   0.004490
AFIX 43
H17   4   0.372305   0.707188   0.114390  11.000000  -1.200000
AFIX 0
C14   3   0.416140   0.783459   0.203102  11.000000   0.023900   0.043420 =
         0.050910   0.010360   0.017210   0.004150
AFIX 43
H18   4   0.459149   0.786039   0.197780  11.000000  -1.200000
AFIX 0
C15   3   0.404551   0.826011   0.260177  11.000000   0.023850   0.044770 =
         0.052390  -0.007940   0.008920  -0.006840
AFIX 43
H19   4   0.439574   0.860226   0.293901  11.000000  -1.200000
AFIX 0
C16   3   0.341839   0.819438   0.269060  11.000000   0.025800   0.042810 =
         0.033460  -0.003980   0.006110   0.001030
AFIX 43
H20   4   0.335044   0.845648   0.309665  11.000000  -1.200000
AFIX 0
C17   3   0.108544   0.964854   0.361847  11.000000   0.035910   0.025860 =
         0.030740  -0.006080   0.013690   0.004320
C18   3   0.094571   1.081132   0.340449  11.000000   0.037920   0.036740 =
         0.044930  -0.000430   0.004410   0.001750
AFIX 43
H21   4   0.126204   1.124553   0.325975  11.000000  -1.200000
AFIX 0
C19   3   0.036282   1.133210   0.340019  11.000000   0.032250   0.039850 =
         0.066740   0.007620   0.007710   0.010320
AFIX 43
H22   4   0.027970   1.212112   0.325445  11.000000  -1.200000
AFIX 0
C20   3  -0.010324   1.071975   0.360564  11.000000   0.028530   0.049920 =
         0.056400  -0.009130   0.007230   0.011890
AFIX 43
H23   4  -0.051018   1.108092   0.359421  11.000000  -1.200000
AFIX 0
C21   3   0.002045   0.958244   0.382797  11.000000   0.034410   0.047060 =
         0.047520  -0.002690   0.018180  -0.003750
AFIX 43
H24   4  -0.029524   0.916417   0.398205  11.000000  -1.200000
AFIX 0
C22   3   0.060598   0.905315   0.382572  11.000000   0.024780   0.034310 =
         0.034350   0.000750   0.007080   0.004930
AFIX 43
H25   4   0.068311   0.826207   0.396946  11.000000  -1.200000
AFIX 0
C23   3   0.236679   0.930401   0.446348  11.000000   0.038760   0.019900 =
         0.029200  -0.000240   0.004230   0.001950
C24   3   0.305276   0.933115   0.462299  11.000000   0.037160   0.025880 =
         0.038550  -0.000380   0.005290  -0.001020
AFIX 43
H26   4   0.325720   0.918186   0.428214  11.000000  -1.200000
AFIX 0
C25   3   0.344199   0.956683   0.525717  11.000000   0.036750   0.042060 =
         0.036240  -0.005610  -0.005290   0.003910
AFIX 43
H27   4   0.390706   0.958583   0.534559  11.000000  -1.200000
AFIX 0
C26   3   0.316371   0.977520   0.576431  11.000000   0.052890   0.033820 =
         0.032480  -0.008250  -0.006090   0.003950
AFIX 43
H28   4   0.343306   0.991430   0.620531  11.000000  -1.200000
AFIX 0
C27   3   0.248174   0.977912   0.562149  11.000000   0.066770   0.042610 =
         0.023440  -0.004070   0.007050   0.013320
AFIX 43
H29   4   0.228357   0.995640   0.596372  11.000000  -1.200000
AFIX 0
C28   3   0.208856   0.952722   0.498543  11.000000   0.042170   0.030410 =
         0.026700  -0.002720   0.007480   0.004950
AFIX 43
H30   4   0.162391   0.950494   0.490060  11.000000  -1.200000
AFIX 0
P3    2   0.195762   0.488459   0.298603  11.000000   0.021480   0.023140 =
         0.025280   0.000610   0.006850   0.001000
C29   3   0.112414   0.425264   0.265387  11.000000   0.029570   0.022000 =
         0.031840   0.000080   0.009210  -0.001620
AFIX 23
H31   4   0.114728   0.353740   0.239329  11.000000  -1.200000
H32   4   0.094976   0.402818   0.302779  11.000000  -1.200000
AFIX 0
C30   3   0.066657   0.513752   0.221232  11.000000   0.022200   0.029390 =
         0.031920   0.001460   0.010950  -0.000790
AFIX 23
H33   4   0.020811   0.484624   0.210260  11.000000  -1.200000
H34   4   0.078465   0.522859   0.179034  11.000000  -1.200000
AFIX 0
P4    2   0.072205   0.657713   0.263207  11.000000   0.019450   0.026060 =
         0.025370   0.000200   0.006440  -0.000850
C31   3   0.242764   0.439144   0.242314  11.000000   0.026130   0.030000 =
         0.026840   0.002480   0.007650   0.011990
C32   3   0.222787   0.344100   0.200064  11.000000   0.038670   0.053450 =
         0.033300  -0.008870   0.009160  -0.001490
AFIX 43
H35   4   0.182273   0.305911   0.197348  11.000000  -1.200000
AFIX 0
C33   3   0.262741   0.304589   0.161319  11.000000   0.053390   0.059150 =
         0.034490  -0.012620   0.017910   0.011530
AFIX 43
H36   4   0.248442   0.241546   0.130952  11.000000  -1.200000
AFIX 0
C34   3   0.321810   0.356398   0.167204  11.000000   0.048830   0.067380 =
         0.039270   0.004980   0.023150   0.023600
AFIX 43
H37   4   0.349480   0.326911   0.142334  11.000000  -1.200000
AFIX 0
C35   3   0.342011   0.450827   0.208641  11.000000   0.038920   0.045140 =
         0.058660   0.004960   0.026730   0.012790
AFIX 43
H38   4   0.383006   0.487219   0.211341  11.000000  -1.200000
AFIX 0
C36   3   0.303355   0.493404   0.246409  11.000000   0.032490   0.029420 =
         0.041020   0.002710   0.013430   0.003870
AFIX 43
H39   4   0.317556   0.558883   0.274967  11.000000  -1.200000
AFIX 0
C37   3   0.233973   0.391192   0.369069  11.000000   0.036030   0.028170 =
         0.028630   0.002550   0.013430   0.003580
C38   3   0.197148   0.334985   0.406427  11.000000   0.046160   0.028660 =
         0.040870   0.010780   0.017640   0.002360
AFIX 43
H40   4   0.150784   0.345166   0.395021  11.000000  -1.200000
AFIX 0
C39   3   0.229168   0.264138   0.460374  11.000000   0.061110   0.034060 =
         0.048600   0.017190   0.022860   0.011150
AFIX 43
H41   4   0.204087   0.225341   0.485068  11.000000  -1.200000
AFIX 0
C40   3   0.295911   0.249619   0.478276  11.000000   0.071060   0.035570 =
         0.031450   0.006520   0.012310   0.018160
AFIX 43
H42   4   0.316847   0.201854   0.515472  11.000000  -1.200000
AFIX 0
C41   3   0.332813   0.304004   0.442561  11.000000   0.053790   0.036880 =
         0.042900   0.007950   0.009660   0.016850
AFIX 43
H43   4   0.379137   0.292997   0.454447  11.000000  -1.200000
AFIX 0
C42   3   0.301816   0.375151   0.388973  11.000000   0.038300   0.038000 =
         0.040650   0.008460   0.009830   0.010620
AFIX 43
H44   4   0.327734   0.414042   0.365190  11.000000  -1.200000
AFIX 0
C43   3   0.008834   0.634548   0.307494  11.000000   0.021220   0.027650 =
         0.031380   0.001210   0.008960  -0.001030
C44   3   0.019164   0.557608   0.361401  11.000000   0.028170   0.035710 =
         0.034710   0.000040   0.014300  -0.002920
AFIX 43
H45   4   0.060068   0.517568   0.376081  11.000000  -1.200000
AFIX 0
C45   3  -0.028119   0.537432   0.394354  11.000000   0.039440   0.036130 =
         0.033330  -0.001690   0.018020  -0.007580
AFIX 43
H46   4  -0.019547   0.485202   0.431200  11.000000  -1.200000
AFIX 0
C46   3  -0.087794   0.594666   0.372581  11.000000   0.034660   0.043190 =
         0.051080  -0.003700   0.030560  -0.009360
AFIX 43
H47   4  -0.120601   0.582048   0.394695  11.000000  -1.200000
AFIX 0
C47   3  -0.100063   0.669924   0.319017  11.000000   0.028720   0.052050 =
         0.056320   0.005700   0.019740   0.008790
AFIX 43
H48   4  -0.141346   0.708710   0.304234  11.000000  -1.200000
AFIX 0
C48   3  -0.052468   0.689370   0.286555  11.000000   0.023900   0.046160 =
         0.052600   0.011110   0.021010   0.008110
AFIX 43
H49   4  -0.061750   0.740945   0.249385  11.000000  -1.200000
AFIX 0
C49   3   0.026944   0.752597   0.194442  11.000000   0.015170   0.032190 =
         0.030140   0.000530   0.005840  -0.003590
C50   3  -0.008044   0.709286   0.131776  11.000000   0.025160   0.037820 =
         0.031790  -0.002200   0.006310  -0.003980
AFIX 43
H50   4  -0.009245   0.627238   0.123576  11.000000  -1.200000
AFIX 0
C51   3  -0.040694   0.784645   0.081991  11.000000   0.023580   0.047100 =
         0.031080   0.006600   0.001230   0.000620
AFIX 43
H51   4  -0.063881   0.753376   0.039749  11.000000  -1.200000
AFIX 0
C52   3  -0.040734   0.904702   0.091673  11.000000   0.023530   0.044590 =
         0.028650   0.011260   0.000040  -0.000910
AFIX 43
H52   4  -0.062211   0.955962   0.056384  11.000000  -1.200000
AFIX 0
C53   3  -0.008704   0.947719   0.154008  11.000000   0.029370   0.028630 =
         0.047790   0.010700   0.013690   0.001810
AFIX 43
H53   4  -0.009579   1.029572   0.162227  11.000000  -1.200000
AFIX 0
C54   3   0.024870   0.873423   0.205085  11.000000   0.023240   0.030630 =
         0.029060   0.003280   0.004130  -0.003280
AFIX 43
H54   4   0.046625   0.905082   0.247655  11.000000  -1.200000
AFIX 0
P5    2   0.546605   0.744196   0.064863  11.000000   0.050480   0.050740 =
         0.037980  -0.005720   0.017320  -0.010560
PART 1
F1    7   0.554493   0.602632   0.042611  10.400000   0.049620
F2    7   0.614657   0.766848   0.048879  10.400000   0.079910
F3    7   0.586776   0.692512   0.138660  10.400000   0.098730
F4    7   0.546851   0.863198   0.091432  10.400000   0.092800
F5    7   0.480503   0.703076   0.081818  10.400000   0.061000
F6    7   0.505309   0.759882  -0.012574  10.400000   0.063270
PART 2
F7    7   0.486466   0.834487   0.042397  10.300000   0.090630
F8    7   0.534239   0.724548   0.133665  10.300000   0.075320
F9    7   0.592019   0.858275   0.101086  10.300000   0.039800
F10   7   0.612613   0.670742   0.089362  10.300000   0.062330
F11   7   0.574262   0.786274   0.001894  10.300000   0.063270
F12   7   0.508343   0.638719   0.033323  10.300000   0.084430
PART 3
F13   7   0.474036   0.683823   0.058426  10.300000   0.052900
F14   7   0.507565   0.875535   0.065446  10.300000   0.040090
F15   7   0.562360   0.738925   0.145377  10.300000   0.042800
F16   7   0.607114   0.820955   0.070042  10.300000   0.072950
F17   7   0.580882   0.631375   0.065607  10.300000   0.056000
F18   7   0.530753   0.767500  -0.011279  10.300000   0.057170
PART 0
HKLF 4 1 1 0 0 0 1 0 0 0 1
;
data_global
_journal_date_recd_electronic     2012-10-17
_journal_date_accepted     2012-10-25
_journal_name_full     'Acta Crystallographica, Section E'
_journal_year     2012
_journal_volume     68
_journal_issue     11
_journal_page_first     m1432
_journal_page_last     m1432
_journal_paper_category     QM
_journal_paper_doi     10.1107/S1600536812044273
_journal_coeditor_code     GK2528
loop_
    _publ_contact_author_name
    _publ_contact_author_address
    _publ_contact_author_email
    'Asako Igashira-Kamiyama'
;
Department of Chemistry
Graduate School of Science
Osaka University
Toyonaka,
Osaka 560-0043
Japan
;
 igashira@chem.sci.osaka-u.ac.jp
    'Takumi Konno'
;
Department of Chemistry
Graduate School of Science
Osaka University
Toyonaka,
Osaka 560-0043
Japan
;
 konno@chem.sci.osaka-u.ac.jp
_publ_contact_author_fax     '+81-6-6850-5765'
_publ_contact_author_phone     '+81-6-6850-5765'
_publ_section_title
;\
(2-Aminoethanethiolato-\k^2^<i>N</i>,<i>S</i>)bis[1,2-bis(diphenylphosphanyl)\
ethane-\k^2^<i>P</i>,<i>P</i>']ruthenium(II) hexafluoridophosphate
;
loop_
    _publ_author_name
    _publ_author_footnote
    _publ_author_address
    'Igashira-Kamiyama, Asako' .
;
Department of Chemistry
Graduate School of Science
Osaka University
Toyonaka
Osaka 560-0043
Japan
;
    'Tamura, Motoshi' .
;
Department of Chemistry
Graduate School of Science
Osaka University
Toyonaka
Osaka 560-0043
Japan
;
    'Konno, Takumi' .
;
Department of Chemistry
Graduate School of Science
Osaka University
Toyonaka
Osaka 560-0043
Japan
;
