# Supplementary material for: (2-Amino­ethane­thiol­ato-κ2 N,S)bis­[1,2-bis­(diphenyl­phosphan­yl)ethane-κ2 P,P′]ruthenium(II) hexa­fluoridophosphate
Source: Acta Crystallogr Sect E Struct Rep Online. 2012 Oct 31;68(Pt 11):m1432. doi: 10.1107/S1600536812044273 (PMC3515165; doi:10.1107/S1600536812044273)
Supplement: Supplementary file 2 [file e-68-m1432-Isup2.hkl]

# 
# h,k,l, Fc-squared, Fo-squared, sigma(Fo-squared) and status flag 
# 
data_I
_shelx_title ' ' 
_shelx_refln_list_code          4 
_shelx_F_calc_maximum      379.02 
_exptl_crystal_F_000      2296.00 
_reflns_d_resolution_high  0.7707 
 
loop_ 
 _symmetry_equiv_pos_as_xyz 
 'x, y, z' 
 'x, -y, z+1/2' 
 'x+1/2, y+1/2, z' 
 'x+1/2, -y+1/2, z+1/2' 
 
_cell_length_a    21.1985 
_cell_length_b    11.4000 
_cell_length_c    20.9346 
_cell_angle_alpha  90.000 
_cell_angle_beta  106.588 
_cell_angle_gamma  90.000 
 
_shelx_F_squared_multiplier     1.000 
 
loop_ 
 _refln_index_h 
 _refln_index_k 
 _refln_index_l 
 _refln_F_squared_calc 
 _refln_F_squared_meas 
 _refln_F_squared_sigma 
 _refln_observed_status 
   7   1 -27     1360.82     1481.74    336.99 o 
   9   1 -27      409.97      637.22    253.04 o 
   0   0 -26      373.22      411.59    321.66 o 
   2   0 -26       20.82      345.86    447.56 o 
   4   0 -26     1640.86     1841.48    656.64 o 
   6   0 -26     3965.94     5944.10   1215.64 o 
   8   0 -26      635.06      852.30    557.24 o 
  10   0 -26       36.24       59.05    211.25 o 
  12   0 -26     2128.36     1864.14   1430.24 o 
  14   0 -26     9853.93     9605.99   1152.85 o 
   1   1 -26       10.44     -145.25    321.34 o 
   3   1 -26       47.37     -165.05    261.47 o 
   5   1 -26      342.70      211.03    285.20 o 
   7   1 -26      940.48     1150.23    447.54 o 
   9   1 -26       22.94      -14.85    180.57 o 
  11   1 -26       87.46      -39.36    173.03 o 
  13   1 -26      155.39       25.29     94.74 o 
   2   2 -26      146.37      -56.72    291.83 o 
   4   2 -26      799.28      842.98    377.44 o 
   6   2 -26      553.18      594.77    254.33 o 
   8   2 -26      333.31      361.80    207.20 o 
  10   2 -26      491.41      478.19    225.41 o 
  12   2 -26      560.12      187.06    226.91 o 
  14   2 -26      926.61      388.39    233.34 o 
   3   3 -26     1667.82     1648.04    363.45 o 
   5   3 -26     1855.74     2005.48    364.97 o 
   7   3 -26     2650.33     2333.16    381.90 o 
   9   3 -26     1012.03      863.68    339.45 o 
  11   3 -26      327.80      518.79    348.93 o 
   6   4 -26     1308.11     1417.50    535.08 o 
   8   4 -26     1250.27      998.38    400.30 o 
  10   4 -26      231.49      131.64    181.95 o 
  -1   1 -25     1952.31     2425.59    393.67 o 
   1   1 -25      260.41      476.77    236.11 o 
   3   1 -25      975.15      872.91    256.35 o 
   5   1 -25     2749.47     3133.97    421.29 o 
   7   1 -25     1221.73     1334.14    457.39 o 
   9   1 -25      427.02      542.67    562.75 o 
  11   1 -25      509.79      513.60    168.67 o 
  13   1 -25     3492.54     4009.42    344.63 o 
  15   1 -25     3829.27     4789.68    381.41 o 
  17   1 -25      417.80      288.51    177.47 o 
  -2   2 -25      510.01      711.47    260.38 o 
   0   2 -25        9.83      354.56    199.51 o 
   2   2 -25       61.79      407.72    255.32 o 
   4   2 -25      766.29     1260.87    344.77 o 
   6   2 -25      947.89      791.07    388.35 o 
   8   2 -25      238.43      118.14    356.78 o 
  10   2 -25      217.75      160.73    254.36 o 
  12   2 -25      177.59      173.96    113.21 o 
  14   2 -25      975.55      653.42    295.64 o 
  16   2 -25      185.62      258.39    151.15 o 
  -1   3 -25      206.33      576.81    230.77 o 
   1   3 -25        3.48      207.81    206.42 o 
   3   3 -25      145.50      231.38    282.56 o 
   5   3 -25      251.45      230.45    278.80 o 
   7   3 -25       77.18      -48.70    287.36 o 
   9   3 -25      347.49      208.46    166.81 o 
  11   3 -25     1010.74      990.08    264.17 o 
  13   3 -25      167.28      110.07    118.68 o 
  15   3 -25      458.87      404.45    204.00 o 
   0   4 -25      848.59     1084.58    450.66 o 
   2   4 -25     1654.46     1518.15    335.64 o 
   4   4 -25     4565.88     4881.09    534.83 o 
   6   4 -25     2259.98     1829.15    387.18 o 
   8   4 -25     2027.54     1473.59    379.65 o 
  10   4 -25      570.87      397.22    258.49 o 
  12   4 -25     2386.53     1973.83    260.26 o 
  14   4 -25     3032.85     3114.89    457.21 o 
   3   5 -25      700.31      835.47    320.34 o 
   5   5 -25     1881.95     1955.52    923.61 o 
   7   5 -25      540.65      432.86    508.26 o 
   9   5 -25      215.34      196.90    168.03 o 
  11   5 -25      705.63      619.38    155.68 o 
  -4   0 -24     4887.45     6493.41   1335.46 o 
  -2   0 -24     1314.45     1144.24    603.89 o 
   0   0 -24     1670.76     2688.32    801.74 o 
   2   0 -24     4178.15     4583.54    690.42 o 
   4   0 -24     6101.68     7961.76    899.01 o 
   6   0 -24     3865.76     3816.76    609.62 o 
   8   0 -24      462.06      627.24    315.02 o 
  10   0 -24      307.47      125.17    223.59 o 
  12   0 -24     3007.01     3310.94    345.55 o 
  14   0 -24     3462.99     3519.48    951.90 o 
  16   0 -24     1568.12      446.26    362.15 o 
  18   0 -24      900.88      328.53    496.79 o 
  -5   1 -24      311.48      486.24    372.98 o 
  -3   1 -24      788.19      915.87    424.50 o 
  -1   1 -24      983.66     1100.91    442.99 o 
   1   1 -24      145.64     -123.14    147.93 o 
   3   1 -24      508.19      385.19    188.40 o 
   5   1 -24      224.76      245.21    214.94 o 
   7   1 -24      310.68      220.72    168.26 o 
   9   1 -24      520.93      689.05    342.13 o 
  11   1 -24      392.59      393.56    114.08 o 
  13   1 -24      599.87      416.50    133.59 o 
  15   1 -24      842.89      381.72    143.55 o 
  17   1 -24       76.32       23.35    134.70 o 
  19   1 -24      369.78        8.67    113.72 o 
  -4   2 -24     1733.71     2263.39    528.23 o 
  -2   2 -24     1500.95     1606.66    305.76 o 
   0   2 -24     1399.00     1795.44    316.30 o 
   2   2 -24     1013.19     1051.75    254.12 o 
   4   2 -24     2491.19     3020.01    380.78 o 
   6   2 -24     2813.28     3565.32    419.87 o 
   8   2 -24     2701.19     2610.62    368.04 o 
  10   2 -24      183.38      274.40    119.50 o 
  12   2 -24      461.59      161.74    101.11 o 
  14   2 -24      339.49      333.12    173.81 o 
  16   2 -24      284.52      404.99    206.62 o 
  18   2 -24       19.27      -44.16     83.60 o 
  -3   3 -24     2694.75     3203.56    446.11 o 
  -1   3 -24      819.94     1197.19    497.54 o 
   1   3 -24     1125.63     1452.11    275.56 o 
   3   3 -24     3515.32     3959.55    521.55 o 
   5   3 -24     3319.72     4283.26    982.40 o 
   7   3 -24     1015.54     1131.54    331.45 o 
   9   3 -24      344.12      272.89    244.74 o 
  11   3 -24      932.74      618.01    324.80 o 
  13   3 -24     4839.56     4817.14    440.77 o 
  15   3 -24     2919.17     3067.73    284.54 o 
  17   3 -24      330.82      221.79    163.10 o 
  -2   4 -24      850.22      876.74    337.84 o 
   0   4 -24      192.51      437.53    262.78 o 
   2   4 -24      309.96      329.28    250.19 o 
   4   4 -24     2043.54     2191.47    359.98 o 
   6   4 -24     1105.48      941.68    260.09 o 
   8   4 -24       13.43       -6.57    118.85 o 
  10   4 -24      393.15      476.52    196.92 o 
  12   4 -24      456.36      509.06    129.62 o 
  14   4 -24      126.09      181.23    148.46 o 
  16   4 -24      834.10      877.98    238.12 o 
  -1   5 -24     1348.94     1421.90    305.44 o 
   1   5 -24     1061.97      568.88    230.56 o 
   3   5 -24     2700.60     1982.78    479.80 o 
   5   5 -24     4058.41     4160.07    604.55 o 
   7   5 -24     2428.31     2526.84    436.46 o 
   9   5 -24     1370.47     1311.84    341.33 o 
  11   5 -24     4533.75     4273.07    287.70 o 
  13   5 -24     4917.24     4465.62    373.00 o 
  15   5 -24     3580.84     2284.23    471.89 o 
   2   6 -24      136.91      298.21    257.18 o 
   4   6 -24     1339.49      944.03    376.37 o 
   6   6 -24     1563.86     1788.33    565.32 o 
   8   6 -24      333.58      317.49    373.74 o 
  10   6 -24      415.24      146.38     95.18 o 
  12   6 -24     2195.54     2377.26    617.38 o 
  -7   1 -23     4187.47     4662.35    568.49 o 
  -5   1 -23     6221.49     8300.62   1012.89 o 
  -3   1 -23     4891.16     6153.97    868.41 o 
  -1   1 -23     1173.06     1143.73    410.82 o 
   1   1 -23     3487.64     4110.17    562.10 o 
   3   1 -23     5894.56     6507.45    787.38 o 
   5   1 -23     2812.77     3494.80    584.13 o 
   7   1 -23     1126.23     1025.36    515.13 o 
   9   1 -23      239.44      348.20    314.69 o 
  11   1 -23     5627.33     5899.80    346.27 o 
  13   1 -23     3884.01     4319.45    223.70 o 
  15   1 -23      672.62      530.53    138.74 o 
  17   1 -23      844.24      594.16    145.10 o 
  19   1 -23     1392.34      562.59    481.27 o 
  -6   2 -23     1152.39     1625.54    528.44 o 
  -4   2 -23     1323.46     1615.06    451.24 o 
  -2   2 -23      426.38      475.35    339.72 o 
   0   2 -23       12.81     -293.84    293.84 o 
   2   2 -23      532.27      509.25    217.51 o 
   4   2 -23     1924.45     2087.83    358.59 o 
   6   2 -23      452.94      418.62    209.11 o 
   8   2 -23      974.17     1276.59    311.02 o 
  10   2 -23      338.58      277.42    106.08 o 
  12   2 -23     3005.04     3311.72    185.91 o 
  14   2 -23     2232.58     2238.88    211.65 o 
  16   2 -23       22.18       21.58     69.66 o 
  18   2 -23      145.50      214.85    100.21 o 
  20   2 -23      862.03      604.92    194.69 o 
  -5   3 -23      501.99      409.69    319.87 o 
  -3   3 -23      122.55      237.96    210.87 o 
  -1   3 -23       29.31       17.63    135.39 o 
   1   3 -23      214.41       80.98    152.71 o 
   3   3 -23      510.54      381.39    175.04 o 
   5   3 -23      170.84      215.23    157.82 o 
   7   3 -23      304.02      297.03    163.51 o 
   9   3 -23       14.81       52.46     83.68 o 
  11   3 -23      122.57       40.08     92.71 o 
  13   3 -23     1120.01     1082.73    183.06 o 
  15   3 -23      654.04      728.21    200.04 o 
  17   3 -23      388.10      381.34    202.05 o 
  19   3 -23      673.15      436.83    145.34 o 
  -4   4 -23     1812.18     1982.48    340.20 o 
  -2   4 -23      544.67      520.48    238.22 o 
   0   4 -23      990.36      938.42    312.55 o 
   2   4 -23     2639.44     2438.85    419.79 o 
   4   4 -23     4430.84     4712.51    631.44 o 
   6   4 -23      991.02      939.68    455.76 o 
   8   4 -23     1243.79     1854.16    356.24 o 
  10   4 -23     2663.01     2957.15    285.79 o 
  12   4 -23     4855.91     4312.01    333.18 o 
  14   4 -23     5861.28     6150.69    498.90 o 
  16   4 -23     1940.01     1839.69    248.78 o 
  18   4 -23     1122.84      860.41    239.06 o 
  -3   5 -23      196.24      239.44    227.00 o 
  -1   5 -23      197.00      372.37    230.62 o 
   1   5 -23      315.70      298.62    153.33 o 
   3   5 -23      407.02      901.58    219.83 o 
   5   5 -23      726.89     1015.97    331.74 o 
   7   5 -23      406.65      101.14    124.68 o 
   9   5 -23      367.59      443.12    244.07 o 
  11   5 -23      122.98      126.19    108.87 o 
  13   5 -23      887.10      607.97    183.85 o 
  15   5 -23      963.90      751.21    202.03 o 
  17   5 -23      169.43       78.90    331.61 o 
  -2   6 -23      665.02      780.36    160.14 o 
   0   6 -23     1344.87     1229.84    365.20 o 
   2   6 -23     1764.73     1469.39    427.95 o 
   4   6 -23     1078.68      717.48    277.85 o 
   6   6 -23     2129.50     1811.03    357.61 o 
   8   6 -23     1754.93     1490.77    324.04 o 
  10   6 -23     2148.83     1114.98    334.66 o 
  12   6 -23     4128.46     3460.57    458.91 o 
  14   6 -23     1084.65      999.84    597.94 o 
   1   7 -23      248.55      272.53    145.90 o 
   3   7 -23     1447.35      865.71    226.98 o 
   5   7 -23     1460.29      818.03    188.39 o 
   7   7 -23      664.12     1493.21    944.11 o 
   9   7 -23      347.91      111.81    215.26 o 
  11   7 -23      884.01      266.09    398.11 o 
  -8   0 -22     3179.20     2970.16    676.82 o 
  -6   0 -22     2957.17     3615.97    656.16 o 
  -4   0 -22     7154.53     8595.09    937.68 o 
  -2   0 -22     2949.98     3214.98    562.38 o 
   0   0 -22     1101.59     1674.36    392.46 o 
   2   0 -22     9341.40    10995.28   1059.98 o 
   4   0 -22    13708.90    13366.14   1201.86 o 
   6   0 -22     3625.96     4528.30    626.12 o 
   8   0 -22      124.64       81.22    186.21 o 
  10   0 -22     2606.36     4023.26    597.94 o 
  12   0 -22     8025.34     8317.96   1138.29 o 
  14   0 -22     2256.99     2317.88    208.51 o 
  16   0 -22      287.95      242.29    104.48 o 
  18   0 -22     3312.40     1322.26   1414.89 o 
  20   0 -22     4384.22     3393.29   2414.14 o 
  -7   1 -22        3.67        8.17    154.77 o 
  -5   1 -22      185.79       33.27    141.83 o 
  -3   1 -22      773.42      865.74    248.27 o 
  -1   1 -22     1139.28     1672.21    334.39 o 
   1   1 -22      563.98     1001.53    277.51 o 
   3   1 -22     2420.90     2879.85    411.92 o 
   5   1 -22      206.79       31.93    183.89 o 
   7   1 -22       65.09       75.69    143.80 o 
   9   1 -22      929.08     1043.61    243.21 o 
  11   1 -22     1140.26     1025.05    138.62 o 
  13   1 -22     1270.37     1283.90    105.29 o 
  15   1 -22      885.87      860.61    138.31 o 
  17   1 -22      367.30      260.84     95.14 o 
  19   1 -22     1121.40      820.78    225.78 o 
  21   1 -22     1741.91      419.44    252.15 o 
  -8   2 -22     1980.41     2390.47    404.96 o 
  -6   2 -22     2631.18     3197.19    480.59 o 
  -4   2 -22     4380.20     5332.99    640.32 o 
  -2   2 -22     3856.53     5159.50    728.86 o 
   0   2 -22     2009.16     1937.13    573.05 o 
   2   2 -22     2319.37     2867.33    421.60 o 
   4   2 -22     4674.20     4980.12    528.69 o 
   6   2 -22     6179.47     6818.36    648.41 o 
   8   2 -22     1083.94     1494.42    382.20 o 
  10   2 -22     1837.82     1988.74    300.06 o 
  12   2 -22     5051.51     5188.69    235.82 o 
  14   2 -22     1053.62      989.49    158.73 o 
  16   2 -22      734.90      573.77    144.28 o 
  18   2 -22      383.37      223.95    113.26 o 
  20   2 -22      285.09      353.31    133.36 o 
  -7   3 -22     1293.85     1642.03    496.70 o 
  -5   3 -22     3832.13     4925.11    675.75 o 
  -3   3 -22     1379.06     1898.43    447.98 o 
  -1   3 -22      422.64      572.24    215.51 o 
   1   3 -22     2076.17     2558.27    362.85 o 
   3   3 -22     5678.54     6555.01    581.38 o 
   5   3 -22     2734.56     3090.94    376.21 o 
   7   3 -22     1339.98     1098.33    244.81 o 
   9   3 -22     1665.83     1705.25    189.46 o 
  11   3 -22     4232.28     4104.92    375.65 o 
  13   3 -22     4120.29     4633.31    296.86 o 
  15   3 -22      912.70      945.58    183.94 o 
  17   3 -22      335.71      268.04    139.43 o 
  19   3 -22     2188.24     1947.74    247.08 o 
  -6   4 -22      618.61      573.51    333.65 o 
  -4   4 -22       92.07      297.27    366.66 o 
  -2   4 -22      183.11       99.54    161.40 o 
   0   4 -22      428.27      433.11    205.81 o 
   2   4 -22      286.64      363.33    231.65 o 
   4   4 -22      339.57       38.75    189.48 o 
   6   4 -22      101.02       21.29    158.10 o 
   8   4 -22      891.34      675.37    285.78 o 
  10   4 -22     1189.07      731.15    406.52 o 
  12   4 -22     1036.95     1043.46    225.61 o 
  14   4 -22     1495.30     1408.96    353.03 o 
  16   4 -22      377.42      324.99    168.25 o 
  18   4 -22      209.16      194.61    123.58 o 
  20   4 -22      284.04      157.84    100.83 o 
  -5   5 -22     2327.18     2943.36    394.52 o 
  -3   5 -22     1020.89      852.69    294.63 o 
  -1   5 -22      135.96      438.39    223.44 o 
   1   5 -22      758.99      602.05    227.24 o 
   3   5 -22     1040.11      997.45    346.63 o 
   5   5 -22     1382.95     1340.40    347.01 o 
   7   5 -22     1372.88     1293.80    220.95 o 
   9   5 -22     3466.53     3758.99    459.79 o 
  11   5 -22     4934.61     5178.49    259.90 o 
  13   5 -22     2913.04     2908.54    261.31 o 
  15   5 -22      955.69     1238.25    277.48 o 
  17   5 -22     2076.06     1236.67    360.22 o 
  -4   6 -22       98.68      110.55    117.49 o 
  -2   6 -22      447.01      349.10    124.08 o 
   0   6 -22      319.46      219.52    112.38 o 
   2   6 -22     1167.46     1065.83    435.53 o 
   4   6 -22     2339.43     2670.47    318.39 o 
   6   6 -22      277.19      208.87     83.89 o 
   8   6 -22       13.66      -40.06    121.87 o 
  10   6 -22     1625.29     1228.43    228.29 o 
  12   6 -22     2735.74     1785.18    454.16 o 
  14   6 -22      565.89      580.86    409.35 o 
  16   6 -22      870.31      709.14    564.52 o 
  -1   7 -22      679.33      670.92    277.96 o 
   1   7 -22      360.15      232.49    142.15 o 
   3   7 -22      347.14      282.38    229.97 o 
   5   7 -22      457.95      445.64    176.25 o 
   7   7 -22     1021.07      511.23    253.03 o 
   9   7 -22      145.60       20.26    165.49 o 
  11   7 -22      127.25       26.01    221.64 o 
  13   7 -22       52.10      -37.64    352.62 o 
  15   7 -22      627.59      450.16    313.17 o 
   2   8 -22     1484.41      930.78    337.71 o 
   4   8 -22     1542.11     1164.49    557.52 o 
   6   8 -22     1695.23     2040.56   1090.22 o 
   8   8 -22     2312.73      545.51    790.20 o 
  10   8 -22     1280.06      397.87    451.95 o 
  12   8 -22      915.83      200.75    251.68 o 
  -9   1 -21     2339.76     2756.40    423.39 o 
  -7   1 -21     4624.14     5756.51    560.10 o 
  -5   1 -21     3813.95     4628.80    484.29 o 
  -3   1 -21     2560.88     3261.19    527.58 o 
  -1   1 -21     4377.57     4711.88    443.04 o 
   1   1 -21     6267.53     6481.42    510.88 o 
   3   1 -21     7524.41     7476.57    547.42 o 
   5   1 -21     4229.61     4384.44    510.52 o 
   7   1 -21     6063.55     6243.65    568.05 o 
   9   1 -21     5314.97     5764.01    712.09 o 
  11   1 -21     7238.56     7906.55    339.62 o 
  13   1 -21     6879.73     7203.60    272.59 o 
  15   1 -21     2446.82     2397.43    132.17 o 
  17   1 -21      494.72      613.99    133.93 o 
  19   1 -21     1825.39     1549.89    204.27 o 
  21   1 -21     2389.17      844.29    578.94 o 
 -10   2 -21       18.45       45.53    167.69 o 
  -8   2 -21      586.25      586.22    222.50 o 
  -6   2 -21     2200.11     2626.46    366.51 o 
  -4   2 -21     1435.18     1524.57    289.73 o 
  -2   2 -21      516.55      726.54    247.67 o 
   0   2 -21      870.21     1209.07    314.04 o 
   2   2 -21     3565.16     4064.95    459.04 o 
   4   2 -21     1430.62     1651.69    256.35 o 
   6   2 -21      741.20      768.69    195.56 o 
   8   2 -21     2045.62     2177.75    295.10 o 
  10   2 -21     2353.86     2730.74    253.15 o 
  12   2 -21     5540.88     5874.46    214.06 o 
  14   2 -21     1110.90      978.03    151.17 o 
  16   2 -21      102.35       58.44     75.34 o 
  18   2 -21      751.38      541.57    151.39 o 
  20   2 -21     2090.12     2577.66    291.93 o 
  22   2 -21     1281.25     1001.43    451.86 o 
  -9   3 -21      103.99       65.58    164.63 o 
  -7   3 -21      767.51      803.05    245.05 o 
  -5   3 -21      922.94     1041.87    314.07 o 
  -3   3 -21      844.36      746.33    283.85 o 
  -1   3 -21      801.82      947.95    284.88 o 
   1   3 -21     1941.12     2235.05    362.88 o 
   3   3 -21      603.23      631.25    243.76 o 
   5   3 -21     3242.87     3637.33    439.47 o 
   7   3 -21      707.39      297.91    189.42 o 
   9   3 -21       41.08      120.58     91.97 o 
  11   3 -21        5.24       49.83     56.58 o 
  13   3 -21      263.93      212.31     82.51 o 
  15   3 -21      566.00      486.83    135.89 o 
  17   3 -21       82.82      155.68     94.80 o 
  19   3 -21       76.54       87.50     82.53 o 
  21   3 -21       38.40      138.31    103.84 o 
  -8   4 -21     1139.01     1432.44    457.46 o 
  -6   4 -21     2694.71     3219.32    549.68 o 
  -4   4 -21     1260.56     1598.36    302.93 o 
  -2   4 -21      485.91      429.75    188.35 o 
   0   4 -21      890.97      890.68    420.89 o 
   2   4 -21     4677.03     5025.42    457.49 o 
   4   4 -21     5959.00     6306.69    472.79 o 
   6   4 -21      752.81      818.23    188.12 o 
   8   4 -21      884.22      888.08    191.45 o 
  10   4 -21     2124.80     2152.62    204.48 o 
  12   4 -21     3588.11     3720.11    250.88 o 
  14   4 -21     3426.99     3652.77    250.46 o 
  16   4 -21     2343.31     2193.95    209.30 o 
  18   4 -21     2530.80     2276.41    231.82 o 
  20   4 -21     5030.79     5285.49    338.39 o 
  -7   5 -21      481.22      734.78    355.55 o 
  -5   5 -21     1027.95     1139.30    258.35 o 
  -3   5 -21      295.04      518.56    310.66 o 
  -1   5 -21      325.35      194.66    222.39 o 
   1   5 -21      669.24      690.44    296.23 o 
   3   5 -21     1742.56     2189.17    284.70 o 
   5   5 -21      191.98      196.07    128.94 o 
   7   5 -21      319.37       74.11    130.80 o 
   9   5 -21      715.79      320.48    175.58 o 
  11   5 -21     3789.86     3722.67    213.34 o 
  13   5 -21      382.99      341.22    104.73 o 
  15   5 -21      771.84      529.41    155.57 o 
  17   5 -21      288.46       66.55    116.17 o 
  19   5 -21      587.52      822.18    262.53 o 
  -6   6 -21     1992.51     1898.04    261.10 o 
  -4   6 -21     2156.78     2330.65    261.84 o 
  -2   6 -21      954.30      811.34    144.13 o 
   0   6 -21      538.57      607.53    173.48 o 
   2   6 -21      887.75      686.26    132.37 o 
   4   6 -21     1474.68      818.30    338.03 o 
   6   6 -21     2360.77     1917.37    474.50 o 
   8   6 -21      708.44      444.18    263.58 o 
  10   6 -21      582.66      381.44    127.75 o 
  12   6 -21     2059.59     2108.09    188.38 o 
  14   6 -21     2412.11     1818.58    670.17 o 
  16   6 -21     2018.04     1833.45    616.31 o 
  18   6 -21      550.18      592.34    245.18 o 
  -5   7 -21     2149.37     1940.30    236.06 o 
  -3   7 -21      164.18      231.89    176.03 o 
  -1   7 -21      286.03      113.69     89.44 o 
   1   7 -21     2718.32     2687.72    538.07 o 
   3   7 -21     3872.99     3580.20    410.61 o 
   5   7 -21      280.09      184.98     65.54 o 
   7   7 -21       24.66        8.17    108.59 o 
   9   7 -21      545.76      320.92    135.77 o 
  11   7 -21     4104.49     2614.59   1964.38 o 
  13   7 -21     2643.43     1384.51   1225.13 o 
  15   7 -21      526.92      785.94    550.74 o 
  17   7 -21     1778.89     2394.26    728.77 o 
  -2   8 -21       60.65      -80.16    152.46 o 
   0   8 -21      818.21      657.53    151.61 o 
   2   8 -21     1382.86      933.17    186.63 o 
   4   8 -21      717.94      978.20    277.92 o 
   6   8 -21      240.41      329.75    265.01 o 
   8   8 -21      855.60      587.71    691.75 o 
  10   8 -21     1249.38      658.26    622.91 o 
  12   8 -21     1551.39      321.66    420.14 o 
  14   8 -21       30.78      -19.98    185.95 o 
   3   9 -21      636.80      648.46    290.24 o 
   5   9 -21     1243.64      882.37    769.61 o 
   7   9 -21      647.83       53.36    203.69 o 
   9   9 -21      853.52      436.37    387.81 o 
 -12   0 -20      874.22      307.19    500.08 o 
 -10   0 -20     1366.65     1481.67    695.42 o 
  -8   0 -20     2208.58     3206.17    551.58 o 
  -6   0 -20     5007.94     5472.13    693.43 o 
  -4   0 -20      163.30      359.35    246.49 o 
  -2   0 -20      527.39      646.65    251.49 o 
   0   0 -20     4326.69     4878.91    589.10 o 
   2   0 -20     7427.14     8565.93   1105.29 o 
   4   0 -20     4226.19     5708.59    937.64 o 
   6   0 -20      421.78      374.84    347.32 o 
   8   0 -20     8736.30     9070.41    875.34 o 
  10   0 -20     6837.46     7344.42    349.72 o 
  12   0 -20     5932.70     5835.37    266.12 o 
  14   0 -20     1834.84     1989.82    185.26 o 
  16   0 -20     2355.09     2545.44    277.62 o 
  18   0 -20     3873.82     3563.97    923.20 o 
  20   0 -20     5941.65     6714.68    644.45 o 
  22   0 -20     2701.46      899.21   1151.74 o 
 -11   1 -20      139.94      113.76    242.17 o 
  -9   1 -20      145.70      305.50    380.63 o 
  -7   1 -20      260.17      315.76    183.79 o 
  -5   1 -20      329.11      248.42    172.79 o 
  -3   1 -20      109.74      -14.45    117.74 o 
  -1   1 -20      468.64      425.58    172.70 o 
   1   1 -20     1333.66     1182.82    278.95 o 
   3   1 -20     2918.05     2206.79    423.98 o 
   5   1 -20       53.01      -46.76    159.16 o 
   7   1 -20      201.82      311.51    239.05 o 
   9   1 -20      823.69      722.39    249.57 o 
  11   1 -20      516.67      595.82     79.78 o 
  13   1 -20      419.90      531.03     79.24 o 
  15   1 -20     1633.25     1830.75    124.11 o 
  17   1 -20      455.84      443.41     85.44 o 
  19   1 -20     2578.79     2206.04    312.52 o 
  21   1 -20     1112.17      838.80    247.11 o 
  23   1 -20      152.30      -22.46    145.71 o 
 -10   2 -20      752.18      834.01    261.28 o 
  -8   2 -20     1468.74     1705.80    319.08 o 
  -6   2 -20     4029.73     5065.32    477.71 o 
  -4   2 -20     4093.47     4629.43    453.47 o 
  -2   2 -20     3184.43     3983.31    377.51 o 
   0   2 -20     5031.95     5130.10    436.31 o 
   2   2 -20     6393.65     6991.06    566.37 o 
   4   2 -20     6780.19     7474.47    580.42 o 
   6   2 -20     1038.36     1212.45    246.75 o 
   8   2 -20     7215.15     6605.03    711.69 o 
  10   2 -20    11066.78    11400.46    656.92 o 
  12   2 -20     3100.82     3280.46    148.62 o 
  14   2 -20     2529.23     2678.24    182.13 o 
  16   2 -20     1872.33     1741.72    150.50 o 
  18   2 -20     1207.05     1398.88    158.57 o 
  20   2 -20     3161.22     3114.38    488.50 o 
  22   2 -20     1371.51     1404.50    213.68 o 
 -11   3 -20      301.40      107.87    295.89 o 
  -9   3 -20     2009.53     2261.94    471.23 o 
  -7   3 -20     6133.23     7728.57    642.45 o 
  -5   3 -20     4105.04     4949.00    568.55 o 
  -3   3 -20     1250.59     1575.80    318.82 o 
  -1   3 -20     1615.78     1859.36    399.25 o 
   1   3 -20     8615.37     8854.69    700.15 o 
   3   3 -20     6308.78     6855.44   1032.31 o 
   5   3 -20     2215.80     2354.32    414.45 o 
   7   3 -20     1459.06     1497.35    249.69 o 
   9   3 -20     2029.60     2232.00    359.33 o 
  11   3 -20     6025.27     6119.71    250.43 o 
  13   3 -20     3903.69     4013.35    273.29 o 
  15   3 -20     2387.53     2164.50    165.88 o 
  17   3 -20      878.71     1057.27    177.98 o 
  19   3 -20     4346.15     4270.88    300.71 o 
  21   3 -20     3238.63     3729.73    302.81 o 
 -10   4 -20      786.21      773.63    274.71 o 
  -8   4 -20      386.58      630.94    269.65 o 
  -6   4 -20      476.48      583.51    416.41 o 
  -4   4 -20     1454.64     1599.61    341.15 o 
  -2   4 -20      151.98      164.82    144.72 o 
   0   4 -20      786.12      641.54    354.95 o 
   2   4 -20     1631.27     2002.72    254.68 o 
   4   4 -20     1797.92     1505.91    332.69 o 
   6   4 -20     1985.77     2283.97    262.09 o 
   8   4 -20      176.91      455.02    122.64 o 
  10   4 -20      887.66      782.81    150.16 o 
  12   4 -20      706.93      615.49    133.35 o 
  14   4 -20       60.62      -41.70     73.07 o 
  16   4 -20     1431.96     1401.54    214.40 o 
  18   4 -20     1220.55     1156.18    141.84 o 
  20   4 -20      276.57      214.84    129.43 o 
  22   4 -20        6.97       38.25     87.21 o 
  -9   5 -20     1437.19     1506.67    493.06 o 
  -7   5 -20     2130.60     2555.08    549.05 o 
  -5   5 -20     1348.50     1371.26    297.09 o 
  -3   5 -20     3049.57     3425.57    535.07 o 
  -1   5 -20      299.31      271.70    212.36 o 
   1   5 -20      366.48      240.79    221.16 o 
   3   5 -20     2133.17     2464.48    671.24 o 
   5   5 -20      518.53      312.50    176.62 o 
   7   5 -20       65.91      123.74     81.19 o 
   9   5 -20     1110.05      381.92    203.12 o 
  11   5 -20     2343.70     2160.39    196.70 o 
  13   5 -20     1529.40     1350.03    342.07 o 
  15   5 -20      904.26     1056.66    342.98 o 
  17   5 -20      774.04      679.99    146.33 o 
  19   5 -20      887.18      610.90    153.28 o 
  21   5 -20     2889.95     3538.33    349.04 o 
  -8   6 -20      710.67      841.21    183.64 o 
  -6   6 -20     1786.97     1684.33    250.62 o 
  -4   6 -20      589.28      481.34    162.86 o 
  -2   6 -20      224.65      228.15     97.18 o 
   0   6 -20      412.58      311.35    106.56 o 
   2   6 -20      849.98      452.40    109.77 o 
   4   6 -20      422.02      354.47    134.21 o 
   6   6 -20       79.53      143.70     78.13 o 
   8   6 -20       94.09       82.15     73.51 o 
  10   6 -20     1920.29     1692.42    150.13 o 
  12   6 -20     3732.33     3670.81    276.90 o 
  14   6 -20      965.65      554.48    177.47 o 
  16   6 -20      905.98      715.24    625.88 o 
  18   6 -20      904.75     1285.48    295.53 o 
  20   6 -20     2827.94     3055.06    548.56 o 
  -5   7 -20      877.62      719.61    152.39 o 
  -3   7 -20     1178.24     1215.84    185.21 o 
  -1   7 -20      524.12      649.08    152.63 o 
   1   7 -20      268.81      223.43    121.62 o 
   3   7 -20     1220.07     1116.92    166.92 o 
   5   7 -20      792.00      813.52    151.85 o 
   7   7 -20       20.90      207.13    117.27 o 
   9   7 -20      201.82      175.87     85.38 o 
  11   7 -20      165.00        8.98    107.39 o 
  13   7 -20      423.74      177.06    212.13 o 
  15   7 -20     1275.31      894.41   1023.69 o 
  17   7 -20      200.37      293.78    567.66 o 
  -4   8 -20      959.60     1070.77    178.14 o 
  -2   8 -20      886.04      623.93    195.23 o 
   0   8 -20     1984.65     1803.46    178.08 o 
   2   8 -20     2020.35     1424.84    223.18 o 
   4   8 -20     2644.85     2537.80    212.08 o 
   6   8 -20     2659.61     3357.74    474.64 o 
   8   8 -20     1900.71     1343.76    732.60 o 
  10   8 -20     1784.59     1307.70    530.10 o 
  12   8 -20     4161.59     2358.60   1863.58 o 
  14   8 -20      973.81      627.76    720.63 o 
  16   8 -20      777.55      293.58    385.65 o 
  -1   9 -20      600.55      503.69    247.85 o 
   1   9 -20     1800.75     1850.28    556.95 o 
   3   9 -20     2271.04     1946.89    640.53 o 
   5   9 -20      270.39      364.64    222.66 o 
   7   9 -20     1243.87      831.70    359.03 o 
   9   9 -20     1797.09      848.15    999.88 o 
  11   9 -20     3719.17     1592.22   1678.88 o 
  13   9 -20     1681.43      768.54    913.17 o 
 -13   1 -19      402.58      252.46    292.77 o 
 -11   1 -19      815.14      978.98    364.01 o 
  -9   1 -19      855.39     1039.74    385.22 o 
  -7   1 -19     2059.65     2246.26    328.70 o 
  -5   1 -19     1027.26     1005.37    255.24 o 
  -3   1 -19      932.81      794.00    279.44 o 
  -1   1 -19     3498.23     3224.61    382.26 o 
   1   1 -19     7298.32     8039.99    731.43 o 
   3   1 -19    15343.46    15155.38    952.43 o 
   5   1 -19     3522.43     3700.92    342.92 o 
   7   1 -19     7287.10     7802.78    524.70 o 
   9   1 -19     9262.68     9766.77    716.56 o 
  11   1 -19    11148.72    11970.34    444.89 o 
  13   1 -19     2319.14     2380.79    170.68 o 
  15   1 -19     3014.35     3130.77    166.64 o 
  17   1 -19     5390.60     5133.77    266.52 o 
  19   1 -19     7658.01     7911.32    381.86 o 
  21   1 -19     3257.57     3459.59    746.01 o 
  23   1 -19      567.07      217.11    177.21 o 
 -12   2 -19       86.52     -119.96    263.19 o 
 -10   2 -19      965.74     1325.44    315.20 o 
  -8   2 -19     2687.02     3363.00    366.63 o 
  -6   2 -19     2003.27     3218.69    354.99 o 
  -4   2 -19     2807.82     3448.02    347.78 o 
  -2   2 -19     2222.85     2706.73    512.98 o 
   0   2 -19     5233.53     5753.42    493.81 o 
   2   2 -19     6279.31     6632.75    517.99 o 
   4   2 -19     3612.56     4321.50    467.90 o 
   6   2 -19      434.76      320.41    190.09 o 
   8   2 -19     3860.91     3852.17    354.98 o 
  10   2 -19     4550.69     4765.07    310.71 o 
  12   2 -19     2033.37     2362.95    127.12 o 
  14   2 -19     1433.26     1465.58    100.40 o 
  16   2 -19       53.51       32.81     29.22 o 
  18   2 -19     4633.70     4878.18    246.11 o 
  20   2 -19     3048.29     2246.13    414.06 o 
  22   2 -19      709.75      716.34    293.36 o 
 -11   3 -19      720.98      874.19    315.01 o 
  -9   3 -19     1216.65     1328.71    278.03 o 
  -7   3 -19      320.66      247.97    153.42 o 
  -5   3 -19      590.43      435.91    226.74 o 
  -3   3 -19     1085.70     1209.34    280.09 o 
  -1   3 -19     3614.96     4739.96    556.32 o 
   1   3 -19      236.75      402.96    203.09 o 
   3   3 -19     2345.52     2036.29    387.41 o 
   5   3 -19     1091.12     1130.32    251.75 o 
   7   3 -19      251.56      279.95    128.36 o 
   9   3 -19     3038.25     3240.06    321.34 o 
  11   3 -19     4602.60     4608.64    169.88 o 
  13   3 -19      456.26      493.21    111.23 o 
  15   3 -19      143.02      125.99     71.05 o 
  17   3 -19     2421.34     2494.51    193.09 o 
  19   3 -19      937.42      902.59    167.68 o 
  21   3 -19      165.29      224.35     95.82 o 
  23   3 -19       86.98      129.20     84.38 o 
 -10   4 -19     1593.74     1730.93    322.58 o 
  -8   4 -19     5646.53     6755.91    705.06 o 
  -6   4 -19     2186.53     2596.92   1062.25 o 
  -4   4 -19      762.68     1125.07    275.04 o 
  -2   4 -19     2595.76     3095.57    321.65 o 
   0   4 -19     3790.79     3629.59    331.65 o 
   2   4 -19     3463.22     4101.55    356.88 o 
   4   4 -19     3765.66     3892.03    949.22 o 
   6   4 -19     2025.17     2424.96    362.70 o 
   8   4 -19      732.61      672.75    139.01 o 
  10   4 -19     6318.04     5869.39    595.12 o 
  12   4 -19     2229.57     2729.95    207.88 o 
  14   4 -19      753.56      624.26    123.82 o 
  16   4 -19      858.26      828.74    131.25 o 
  18   4 -19     3255.39     3597.47    300.82 o 
  20   4 -19     3580.98     3225.82    350.62 o 
  22   4 -19     1205.00      713.13    226.36 o 
 -11   5 -19      229.06      110.82    137.92 o 
  -9   5 -19     1253.31     1802.23    482.04 o 
  -7   5 -19     1492.28     1911.95    421.48 o 
  -5   5 -19      910.37     1138.13    254.12 o 
  -3   5 -19      884.24      916.65    273.87 o 
  -1   5 -19     1954.05     2135.11    326.38 o 
   1   5 -19     3513.63     3845.58    417.22 o 
   3   5 -19      834.32      747.25    214.48 o 
   5   5 -19      663.80      553.06    229.17 o 
   7   5 -19      343.02      264.60     95.61 o 
   9   5 -19        1.87       33.39     65.80 o 
  11   5 -19      110.89       47.63     64.70 o 
  13   5 -19      370.46      307.86     88.15 o 
  15   5 -19      749.95      543.90     98.64 o 
  17   5 -19       65.63      108.69     92.14 o 
  19   5 -19     1334.52     1119.63    147.90 o 
  21   5 -19      380.69      251.23    200.18 o 
 -10   6 -19     1006.20     1272.43    348.44 o 
  -8   6 -19     1840.10     2155.68    254.36 o 
  -6   6 -19     2830.85     2737.42    319.19 o 
  -4   6 -19     2578.87     2514.68    260.98 o 
  -2   6 -19     2719.71     2791.77    221.91 o 
   0   6 -19     1678.89     1553.92    175.07 o 
   2   6 -19     3194.57     2888.77    482.36 o 
   4   6 -19     3246.33     2825.20    353.21 o 
   6   6 -19     3160.23     2623.61    253.22 o 
   8   6 -19     2038.43     1964.07    188.39 o 
  10   6 -19      994.75      601.56    209.46 o 
  12   6 -19      815.21      738.88    245.49 o 
  14   6 -19     1186.52      863.62    196.42 o 
  16   6 -19      367.99      120.63    153.06 o 
  18   6 -19      360.34      825.56    276.75 o 
  20   6 -19      978.99      943.79    286.46 o 
  -7   7 -19     5255.29     5778.69    831.64 o 
  -5   7 -19     2328.63     2541.02    235.25 o 
  -3   7 -19      179.88      244.40    104.12 o 
  -1   7 -19     3257.21     3512.08    268.59 o 
   1   7 -19     4069.00     4064.60    315.12 o 
   3   7 -19     2846.46     2894.21    349.71 o 
   5   7 -19     1544.23     1419.87    165.24 o 
   7   7 -19     2275.96     1864.64    235.05 o 
   9   7 -19     2493.24     2535.37    215.10 o 
  11   7 -19     3091.44     3250.42    390.06 o 
  13   7 -19     2463.60     1867.50    611.80 o 
  15   7 -19      222.97      626.24    616.30 o 
  17   7 -19     2579.53     3340.41    523.84 o 
  19   7 -19     2966.78     3225.21    407.36 o 
  -6   8 -19      524.47      450.28    198.45 o 
  -4   8 -19       89.63      155.78    132.77 o 
  -2   8 -19       28.55      116.46    129.21 o 
   0   8 -19      553.40      507.16    157.68 o 
   2   8 -19     2466.51     2389.64    195.06 o 
   4   8 -19        3.75       19.35     65.07 o 
   6   8 -19      500.34      448.08    205.99 o 
   8   8 -19      646.22      625.31    249.95 o 
  10   8 -19     1236.37     1110.53    384.59 o 
  12   8 -19      740.23      618.05    281.36 o 
  14   8 -19      172.69      390.14    375.40 o 
  16   8 -19      647.01      215.26    404.41 o 
  -3   9 -19      576.73      606.96    189.86 o 
  -1   9 -19     1333.38      870.05    142.95 o 
   1   9 -19     1069.72      706.74    256.11 o 
   3   9 -19      576.52      696.70    288.22 o 
   5   9 -19     1240.06     1711.42    328.21 o 
   7   9 -19     1757.37     1391.76    534.40 o 
   9   9 -19      654.29      648.16    244.82 o 
  11   9 -19     1470.80      680.52    641.14 o 
  13   9 -19     1256.80      555.02    639.95 o 
  15   9 -19     1053.80      900.34    838.16 o 
   0  10 -19      519.64      579.28    153.19 o 
   2  10 -19     1280.84      922.66    232.98 o 
   4  10 -19      379.80      623.97    283.69 o 
   6  10 -19       56.88      -21.31    124.24 o 
   8  10 -19      525.96      258.91    371.78 o 
  10  10 -19     2272.54     1554.99   1251.67 o 
 -14   0 -18      204.13      151.18    367.29 o 
 -12   0 -18     1999.09     2214.50    599.27 o 
 -10   0 -18     1945.23     2630.67    572.66 o 
  -8   0 -18     1359.36     1790.89    600.39 o 
  -6   0 -18     1151.82     1616.35    508.58 o 
  -4   0 -18     5193.60     5593.04    850.52 o 
  -2   0 -18       54.73      143.10    242.61 o 
   0   0 -18     6447.93     6560.57    919.64 o 
   2   0 -18     3099.10     3288.82    415.22 o 
   4   0 -18      168.08      110.66    163.07 o 
   6   0 -18      350.08      189.89    264.43 o 
   8   0 -18     3735.95     4134.33    523.71 o 
  10   0 -18     2976.36     2760.57    381.59 o 
  12   0 -18     6075.32     6576.70    308.86 o 
  14   0 -18     2179.23     1868.23    173.43 o 
  16   0 -18     4623.02     4644.67    217.06 o 
  18   0 -18    11629.78    10218.12   1557.04 o 
  20   0 -18     5765.05     6470.58    865.10 o 
  22   0 -18      916.48      390.12    526.27 o 
  24   0 -18      357.12       26.54    169.92 o 
 -13   1 -18       17.43      105.87    244.08 o 
 -11   1 -18      210.61      196.09    231.68 o 
  -9   1 -18      702.01      715.97    303.87 o 
  -7   1 -18     1304.38     1228.00    273.79 o 
  -5   1 -18      637.88      552.30    209.75 o 
  -3   1 -18      758.53      546.12    275.48 o 
  -1   1 -18      516.03      479.10    236.97 o 
   1   1 -18      593.32      579.41    198.87 o 
   3   1 -18       18.35      -15.28     92.69 o 
   5   1 -18     4603.45     4775.93    426.48 o 
   7   1 -18      244.99       92.54    171.55 o 
   9   1 -18     2052.48     2022.84    443.60 o 
  11   1 -18      683.29      411.02     68.62 o 
  13   1 -18     1299.69     1340.42    100.51 o 
  15   1 -18     1240.84     1328.83     92.29 o 
  17   1 -18      183.81      184.21     77.38 o 
  19   1 -18     1118.47     1195.69    160.94 o 
  21   1 -18      524.57      438.32    208.86 o 
  23   1 -18      521.72      121.39    128.33 o 
 -14   2 -18      249.85      -86.53    204.98 o 
 -12   2 -18       51.56      120.53    191.07 o 
 -10   2 -18      737.37      903.67    365.66 o 
  -8   2 -18     2547.00     2898.12    386.16 o 
  -6   2 -18     1645.66     2349.97    366.22 o 
  -4   2 -18      764.21      738.42    201.24 o 
  -2   2 -18     5884.48     6316.03    499.74 o 
   0   2 -18     6698.76     6607.84    445.96 o 
   2   2 -18     8508.24     9569.16    638.50 o 
   4   2 -18     2110.00     2238.97    321.94 o 
   6   2 -18     4577.52     4761.48    729.81 o 
   8   2 -18     8597.92     9451.04    795.79 o 
  10   2 -18    11976.22    12528.73    384.58 o 
  12   2 -18    10684.02    10853.78    346.55 o 
  14   2 -18     3664.17     3616.86    143.27 o 
  16   2 -18     3220.35     3611.03    226.65 o 
  18   2 -18     8015.18     8091.12    389.34 o 
  20   2 -18     4395.09     4595.12    365.19 o 
  22   2 -18      538.32      350.70    198.86 o 
  24   2 -18      562.07      601.98    309.84 o 
 -13   3 -18     1424.72     1214.61    382.84 o 
 -11   3 -18     1010.47     1272.84    260.56 o 
  -9   3 -18     5749.32     6454.69    568.49 o 
  -7   3 -18     8632.05     9481.73    665.25 o 
  -5   3 -18     4743.42     5167.22    491.70 o 
  -3   3 -18     3199.05     3914.38    665.86 o 
  -1   3 -18     4574.58     4561.68    558.66 o 
   1   3 -18    12336.13    12769.54    691.42 o 
   3   3 -18     7820.43     8368.84    692.32 o 
   5   3 -18     1243.30     1074.66    232.55 o 
   7   3 -18     2268.05     2743.79    401.65 o 
   9   3 -18     8500.28     8789.07    452.27 o 
  11   3 -18     9719.00     8997.07    232.01 o 
  13   3 -18      706.64      657.53    131.52 o 
  15   3 -18     2547.78     2671.18    233.68 o 
  17   3 -18     6505.44     7271.91    414.74 o 
  19   3 -18     6777.97     7059.37    368.08 o 
  21   3 -18     2618.54     2765.42    244.16 o 
  23   3 -18      552.52      315.21    139.20 o 
 -12   4 -18       39.95       60.42    135.57 o 
 -10   4 -18      108.82      248.65    165.58 o 
  -8   4 -18      796.68      706.59    272.89 o 
  -6   4 -18     1420.45     1252.49    315.53 o 
  -4   4 -18      679.76      765.84    277.35 o 
  -2   4 -18     1659.13     1601.25    262.24 o 
   0   4 -18     3698.51     3909.14    361.01 o 
   2   4 -18     1134.62     1097.11    279.25 o 
   4   4 -18     1843.74     1899.45    280.74 o 
   6   4 -18     5291.77     5402.30    461.93 o 
   8   4 -18     2557.39     2695.16    298.43 o 
  10   4 -18      894.24      779.03    170.74 o 
  12   4 -18      672.92      763.13    118.26 o 
  14   4 -18     1084.58     1108.33    136.11 o 
  16   4 -18     1014.19      933.58    127.81 o 
  18   4 -18     1076.72     1160.23    175.49 o 
  20   4 -18      175.02      102.20     84.91 o 
  22   4 -18      274.85       77.25    101.25 o 
 -11   5 -18      963.48      677.06    414.88 o 
  -9   5 -18     2103.31     2495.67    557.95 o 
  -7   5 -18     2962.18     3508.69    374.22 o 
  -5   5 -18     2036.62     2309.30    286.40 o 
  -3   5 -18     1249.81     1868.96    317.76 o 
  -1   5 -18     2071.28     2449.71    331.62 o 
   1   5 -18     2244.94     2180.26    701.43 o 
   3   5 -18     1859.75     1632.78    291.75 o 
   5   5 -18     3073.34     2925.96    409.23 o 
   7   5 -18     4030.72     4278.92    280.10 o 
   9   5 -18     2220.62     2466.38    178.83 o 
  11   5 -18      266.28      163.27     70.05 o 
  13   5 -18      137.76      255.13     87.24 o 
  15   5 -18      169.99       68.39     85.83 o 
  17   5 -18      865.45      776.26    132.44 o 
  19   5 -18      767.51      724.77    159.60 o 
  21   5 -18      215.41      273.56    141.73 o 
 -10   6 -18     1229.75     1377.29    333.58 o 
  -8   6 -18     2728.79     3112.61    308.01 o 
  -6   6 -18     3665.60     3908.39    461.77 o 
  -4   6 -18       97.34        9.41     78.16 o 
  -2   6 -18      975.95      992.44    131.57 o 
   0   6 -18     2642.17     2752.21    420.17 o 
   2   6 -18     2735.16     2519.57    260.11 o 
   4   6 -18       96.60      116.25     54.47 o 
   6   6 -18      693.73      547.00     79.49 o 
   8   6 -18      274.50      302.82     50.45 o 
  10   6 -18      635.44      650.30    100.08 o 
  12   6 -18      973.62      984.23    177.62 o 
  14   6 -18       88.84      118.94     55.74 o 
  16   6 -18      339.92      186.76    163.14 o 
  18   6 -18     2820.44     3706.28    457.99 o 
  20   6 -18     1668.74     1983.19    365.83 o 
  -9   7 -18      714.59      839.44    200.69 o 
  -7   7 -18     1608.36     1891.74    245.38 o 
  -5   7 -18     2167.02     2296.16    237.19 o 
  -3   7 -18     1712.18     1492.81    212.22 o 
  -1   7 -18     1837.00     1963.76    202.91 o 
   1   7 -18     1231.22     1125.14    160.00 o 
   3   7 -18     2511.18     2252.63    202.70 o 
   5   7 -18     2019.09     2195.73    211.96 o 
   7   7 -18     1757.16     1712.86    176.75 o 
   9   7 -18      234.26      225.81    145.71 o 
  11   7 -18     1759.43     1378.82    279.29 o 
  13   7 -18     1531.69      412.54    558.45 o 
  15   7 -18      766.52      239.66    298.19 o 
  17   7 -18       53.31       70.29    134.66 o 
  19   7 -18      184.79      305.40    217.07 o 
  -8   8 -18     2818.98     3275.28    316.48 o 
  -6   8 -18     3175.03     3572.29    355.09 o 
  -4   8 -18     1421.99     1323.19    238.01 o 
  -2   8 -18     1736.91     2035.03    283.30 o 
   0   8 -18     5106.06     4775.65    288.08 o 
   2   8 -18     6283.05     5797.47    301.88 o 
   4   8 -18     4679.55     4476.65    479.12 o 
   6   8 -18     2571.17     2081.56    232.66 o 
   8   8 -18     4160.55     4867.61    404.09 o 
  10   8 -18     3615.51     3912.29    378.76 o 
  12   8 -18     2826.81     3401.16    356.60 o 
  14   8 -18     1644.95     1261.35    414.81 o 
  16   8 -18     1534.77     1097.43   1082.44 o 
  18   8 -18     2187.78     2056.47    484.72 o 
  -5   9 -18       27.57      104.51    125.03 o 
  -3   9 -18       30.89       71.34    124.94 o 
  -1   9 -18       43.75       59.37    120.69 o 
   1   9 -18     1248.15      835.98    177.16 o 
   3   9 -18      539.76      449.35    148.02 o 
   5   9 -18       70.92       70.15    112.03 o 
   7   9 -18      472.47      325.31    176.47 o 
   9   9 -18     2251.06     2190.75    703.55 o 
  11   9 -18     1586.15     1444.91    448.96 o 
  13   9 -18      465.01      127.54    294.48 o 
  15   9 -18       22.28     -202.52    396.37 o 
  -2  10 -18      517.20      215.61    213.57 o 
   0  10 -18      239.63      159.53    108.61 o 
   2  10 -18      481.06      271.64    213.74 o 
   4  10 -18      996.03     1229.36    304.38 o 
   6  10 -18      690.07      482.08    214.81 o 
   8  10 -18      521.67      225.68    162.90 o 
  10  10 -18       47.20       29.02    157.76 o 
  12  10 -18      191.72      222.02    387.67 o 
   5  11 -18     1082.66      869.11    366.87 o 
   7  11 -18     1504.38     1255.63    548.22 o 
 -15   1 -17     1481.86     1819.10    396.93 o 
 -13   1 -17      931.61      773.83    320.31 o 
 -11   1 -17     1442.58     1179.66    317.90 o 
  -9   1 -17     4295.15     5392.69    615.71 o 
  -7   1 -17     2623.54     3016.50    460.92 o 
  -5   1 -17     1267.22      968.99    304.27 o 
  -3   1 -17      875.04      776.74    258.57 o 
  -1   1 -17     2925.35     3091.77    344.58 o 
   1   1 -17    11610.10    12312.94    619.62 o 
   3   1 -17      316.80      361.21    142.17 o 
   5   1 -17     1935.17     1937.16    284.25 o 
   7   1 -17     5840.35     6140.85    424.97 o 
   9   1 -17     9993.56    10147.55    831.50 o 
  11   1 -17     6074.75     5868.47    187.08 o 
  13   1 -17     6162.69     6669.92    219.01 o 
  15   1 -17     1730.54     1860.15    110.69 o 
  17   1 -17     3936.52     4683.36    323.12 o 
  19   1 -17     7543.26     7517.58    344.51 o 
  21   1 -17     3626.60     3727.47    373.35 o 
  23   1 -17      978.04      555.25    508.37 o 
  25   1 -17      889.35       -3.99    164.46 o 
 -14   2 -17     1312.05     1148.90    377.16 o 
 -12   2 -17      147.63      356.82    355.65 o 
 -10   2 -17     4179.19     4833.72    699.96 o 
  -8   2 -17     5921.63     7150.19    612.10 o 
  -6   2 -17     2107.99     2582.41    342.62 o 
  -4   2 -17     1326.69     1309.74    249.48 o 
  -2   2 -17     3833.21     3819.05    324.47 o 
   0   2 -17     2029.61     1905.10    279.71 o 
   2   2 -17     6078.19     6412.42    584.05 o 
   4   2 -17     2841.34     3350.19    317.34 o 
   6   2 -17     4531.97     4906.12    436.64 o 
   8   2 -17    10050.33    10223.39    697.39 o 
  10   2 -17     8100.87     8700.39    271.43 o 
  12   2 -17     5280.47     5151.22    286.17 o 
  14   2 -17      626.55      661.82     57.51 o 
  16   2 -17     2818.42     2915.88    186.66 o 
  18   2 -17     3839.13     4043.45    388.49 o 
  20   2 -17     2506.73     2914.82    271.23 o 
  22   2 -17     1004.97      593.14    240.20 o 
  24   2 -17     1172.81      352.72    331.99 o 
 -13   3 -17      220.04     -155.09    155.09 o 
 -11   3 -17      578.90      510.68    209.93 o 
  -9   3 -17      814.12      968.20    228.78 o 
  -7   3 -17      928.75     1182.39    246.56 o 
  -5   3 -17      908.63      862.25    239.90 o 
  -3   3 -17      582.08      711.59    244.76 o 
  -1   3 -17     2977.09     3098.44    284.96 o 
   1   3 -17     2587.62     2845.47    258.57 o 
   3   3 -17     1323.46     1210.26    263.50 o 
   5   3 -17      846.54      773.56    244.56 o 
   7   3 -17    12153.54    12021.12    626.42 o 
   9   3 -17     4836.68     4850.24    334.22 o 
  11   3 -17     3284.08     3268.39    124.01 o 
  13   3 -17     5316.83     5536.72    278.06 o 
  15   3 -17     3316.79     3486.76    244.33 o 
  17   3 -17     2208.72     2296.52    220.93 o 
  19   3 -17     1182.02     1067.50    124.22 o 
  21   3 -17     1665.45     1617.90    204.98 o 
  23   3 -17      565.02      873.05    249.20 o 
 -14   4 -17      850.40      808.75    458.02 o 
 -12   4 -17      311.45      420.15    188.49 o 
 -10   4 -17     3469.53     4250.65    421.19 o 
  -8   4 -17     5359.18     6662.84    625.75 o 
  -6   4 -17     5042.96     5623.32    535.19 o 
  -4   4 -17     1094.66     1330.31    322.57 o 
  -2   4 -17     4838.18     5093.61    412.81 o 
   0   4 -17     9538.35    10190.43    539.71 o 
   2   4 -17    10921.26    11196.07    668.67 o 
   4   4 -17     2223.93     2538.04    342.34 o 
   6   4 -17     1143.65     1127.64    179.39 o 
   8   4 -17     1370.29     1543.09    164.28 o 
  10   4 -17     8688.91     8281.46    310.75 o 
  12   4 -17     1756.25     1478.83    157.10 o 
  14   4 -17      324.81      451.62     85.22 o 
  16   4 -17     3308.67     3366.17    227.63 o 
  18   4 -17     3292.57     3353.37    319.92 o 
  20   4 -17     1062.17     1055.37    217.87 o 
  22   4 -17       29.37       73.33    102.66 o 
  24   4 -17      833.76      785.37    192.71 o 
 -13   5 -17      336.69      598.61    184.00 o 
 -11   5 -17      249.36      460.27    142.86 o 
  -9   5 -17     1013.99     1475.12    337.94 o 
  -7   5 -17     1049.89     1154.56    233.60 o 
  -5   5 -17      542.62      462.93    164.20 o 
  -3   5 -17      551.86     1048.15    226.79 o 
  -1   5 -17     1027.33     1067.32    302.07 o 
   1   5 -17     1087.96     1120.98    258.94 o 
   3   5 -17     1084.86     1230.31    215.80 o 
   5   5 -17      405.88      335.52    157.89 o 
   7   5 -17     4350.49     4133.06    152.94 o 
   9   5 -17     6568.26     6342.49    377.98 o 
  11   5 -17     2650.38     2964.39    239.29 o 
  13   5 -17      112.36      143.92     63.45 o 
  15   5 -17     2949.44     3087.77    228.72 o 
  17   5 -17     1857.03     1922.62    189.44 o 
  19   5 -17      545.09      519.96    194.77 o 
  21   5 -17      624.70      400.11    116.12 o 
  23   5 -17      135.99      178.80    135.05 o 
 -12   6 -17      609.75      289.93    247.76 o 
 -10   6 -17     1232.03     1675.29    341.40 o 
  -8   6 -17     1873.47     2426.53    256.45 o 
  -6   6 -17     3275.95     3174.13    395.48 o 
  -4   6 -17     2649.88     2875.46    211.79 o 
  -2   6 -17     4030.03     4329.79    446.25 o 
   0   6 -17     4102.35     4596.98    455.88 o 
   2   6 -17     6537.92     7483.63    715.04 o 
   4   6 -17     1104.44      904.37    180.54 o 
   6   6 -17     1780.06     1551.46    155.70 o 
   8   6 -17     2994.89     3061.37    272.53 o 
  10   6 -17     2512.82     2694.08    182.66 o 
  12   6 -17     3789.17     3010.52    223.71 o 
  14   6 -17      234.24      183.27    110.27 o 
  16   6 -17     1060.51      939.28    259.38 o 
  18   6 -17      791.54      823.44    220.40 o 
  20   6 -17      999.07     1058.34    221.26 o 
  22   6 -17      200.30      122.74    198.82 o 
 -11   7 -17     2880.86     3220.57    368.98 o 
  -9   7 -17     5038.18     5727.50    437.69 o 
  -7   7 -17     3050.56     3394.62    274.60 o 
  -5   7 -17     3054.29     3498.15    302.61 o 
  -3   7 -17     4209.35     4494.22    316.51 o 
  -1   7 -17     7447.78     7955.68    488.99 o 
   1   7 -17     5288.32     4973.11    261.09 o 
   3   7 -17     6933.54     6447.92    516.08 o 
   5   7 -17     1541.75     1708.14    197.89 o 
   7   7 -17     1890.61     1647.64    108.61 o 
   9   7 -17     8057.47     8462.89    346.49 o 
  11   7 -17     4294.10     3905.50    302.34 o 
  13   7 -17      459.00      420.10    196.67 o 
  15   7 -17     2268.46     1899.45    638.85 o 
  17   7 -17     5978.76     6778.09    527.40 o 
  19   7 -17     3128.83     3693.26    505.07 o 
  21   7 -17      820.68      665.54    268.25 o 
  -8   8 -17      213.06       93.61    140.92 o 
  -6   8 -17      979.21     1234.65    232.12 o 
  -4   8 -17     1921.32     1981.29    269.05 o 
  -2   8 -17      662.96      700.02    116.95 o 
   0   8 -17      162.13      203.96    118.38 o 
   2   8 -17      589.88      259.94    137.62 o 
   4   8 -17      627.36      640.52    102.20 o 
   6   8 -17      384.70      290.75     66.29 o 
   8   8 -17      510.53      246.28    152.00 o 
  10   8 -17      765.97      506.57    221.76 o 
  12   8 -17       90.23       -3.63    141.59 o 
  14   8 -17      395.14      380.94    265.17 o 
  16   8 -17      511.42      534.57    281.21 o 
  18   8 -17      533.16      493.02    196.95 o 
  -7   9 -17      703.89      794.98    198.55 o 
  -5   9 -17      716.35      514.74    174.81 o 
  -3   9 -17     1348.14      840.67    173.28 o 
  -1   9 -17     1126.82      855.26    185.57 o 
   1   9 -17     1010.19      768.67    152.60 o 
   3   9 -17     1934.05     1198.42    333.31 o 
   5   9 -17     2090.41     2202.65    395.48 o 
   7   9 -17      635.35      758.01    350.72 o 
   9   9 -17     2329.62     1805.42    662.83 o 
  11   9 -17     1896.08     1409.13    583.84 o 
  13   9 -17      187.79      146.30    154.93 o 
  15   9 -17      351.16      444.65    564.32 o 
  17   9 -17     1152.41     1368.38    438.66 o 
  -4  10 -17      127.56      -54.24     91.64 o 
  -2  10 -17       50.60       20.99     90.75 o 
   0  10 -17      594.18      401.44    160.67 o 
   2  10 -17      551.53      473.53    171.21 o 
   4  10 -17      192.51      163.81    146.38 o 
   6  10 -17      116.88      307.08    161.85 o 
   8  10 -17     1740.17     1402.64    581.12 o 
  10  10 -17      932.44      554.40    235.41 o 
  12  10 -17       87.10      239.48    169.73 o 
  14  10 -17       65.20     -392.97    483.98 o 
  -1  11 -17        0.67     -126.19    160.05 o 
   1  11 -17      184.22       95.22    132.13 o 
   3  11 -17      559.09      538.97    249.10 o 
   5  11 -17      998.58      877.87    358.22 o 
   7  11 -17      197.83      341.08    197.46 o 
   9  11 -17      232.73      186.43    172.54 o 
  11  11 -17      670.46      869.85    570.32 o 
 -16   0 -16     3514.13     3954.66    654.51 o 
 -14   0 -16     2988.02     4239.64    729.12 o 
 -12   0 -16     2665.10     3024.18    594.24 o 
 -10   0 -16     3304.20     2442.64    731.40 o 
  -8   0 -16     2644.33     4054.65    698.18 o 
  -6   0 -16     5680.28     4797.17    788.49 o 
  -4   0 -16     3526.96     3782.01    652.66 o 
  -2   0 -16     6240.36     6607.98    569.94 o 
   0   0 -16     8571.44    10297.41    731.15 o 
   2   0 -16     1366.23      949.78    373.30 o 
   4   0 -16     6643.35     6457.61    553.75 o 
   6   0 -16     4572.41     3475.35    607.07 o 
   8   0 -16     9375.22    10384.68    843.94 o 
  10   0 -16     2863.02     3125.01    169.16 o 
  12   0 -16     2278.27     2234.86    169.02 o 
  14   0 -16      403.07      502.85    138.78 o 
  16   0 -16     1036.39     1032.01    130.10 o 
  18   0 -16     7713.55     7255.58    678.99 o 
  20   0 -16     1454.98     1468.67    506.58 o 
  22   0 -16      258.13      163.03    288.24 o 
  24   0 -16     1234.34       48.32    262.61 o 
 -15   1 -16       87.89       87.38    157.65 o 
 -13   1 -16       11.00      -35.70    206.48 o 
 -11   1 -16     1256.16     1313.69    406.47 o 
  -9   1 -16     2401.65     2786.60    463.63 o 
  -7   1 -16       13.26       15.54    163.51 o 
  -5   1 -16      602.28      466.36    234.90 o 
  -3   1 -16      597.91      587.90    187.45 o 
  -1   1 -16      374.72      367.02    153.96 o 
   1   1 -16     1368.90     1185.82    216.31 o 
   3   1 -16     1646.61     1497.52    234.00 o 
   5   1 -16     1654.48     1770.11    237.97 o 
   7   1 -16     1980.23     1827.73    335.50 o 
   9   1 -16     2283.78     2599.47    152.34 o 
  11   1 -16     1087.74     1326.76     95.37 o 
  13   1 -16      933.75      738.02     74.80 o 
  15   1 -16     2221.92     2331.42    144.25 o 
  17   1 -16      310.58      199.12     87.20 o 
  19   1 -16      501.04      583.10     97.22 o 
  21   1 -16       74.20       38.14    159.14 o 
  23   1 -16      565.12       95.43    147.24 o 
  25   1 -16      499.35      110.62    163.43 o 
 -16   2 -16      723.34      623.74    275.83 o 
 -14   2 -16     1724.41     1928.67    385.57 o 
 -12   2 -16      707.58     1138.24    306.07 o 
 -10   2 -16     1405.67     1868.32    318.18 o 
  -8   2 -16     3189.76     3638.40    412.85 o 
  -6   2 -16     2011.97     2373.27    305.20 o 
  -4   2 -16      930.47      563.13    161.56 o 
  -2   2 -16       22.66      149.32     99.20 o 
   0   2 -16     9334.27     9779.94    712.52 o 
   2   2 -16    15889.53    16231.42    749.50 o 
   4   2 -16     5331.14     5431.74    425.21 o 
   6   2 -16     7476.02     7154.88    589.32 o 
   8   2 -16    11951.92    12087.94    746.06 o 
  10   2 -16    10257.77    10432.29    309.40 o 
  12   2 -16     4466.52     4285.92    225.20 o 
  14   2 -16     3663.28     3882.16    208.68 o 
  16   2 -16     3822.54     3734.52    257.22 o 
  18   2 -16     6832.13     7188.95    362.18 o 
  20   2 -16     3787.30     4647.46    255.10 o 
  22   2 -16     2576.08     2692.04    533.98 o 
  24   2 -16     2855.16     3400.97    369.24 o 
 -15   3 -16     1390.97     1813.69    426.48 o 
 -13   3 -16       38.54       31.35    150.30 o 
 -11   3 -16     3561.30     3885.72    421.24 o 
  -9   3 -16    11005.61    11469.93    834.73 o 
  -7   3 -16     8513.50     9714.14    678.05 o 
  -5   3 -16     1178.20     1103.21    299.54 o 
  -3   3 -16     3880.74     4425.12    408.54 o 
  -1   3 -16    10111.38    10934.89    635.42 o 
   1   3 -16    22979.54    24006.58   1532.60 o 
   3   3 -16     9399.73     9718.88    586.59 o 
   5   3 -16     2281.19     2521.32    226.92 o 
   7   3 -16    14416.48    14650.91    884.84 o 
   9   3 -16    11246.21    12661.68    481.36 o 
  11   3 -16    12338.03    13560.76    481.26 o 
  13   3 -16      561.63      538.87    108.52 o 
  15   3 -16     3892.69     3809.44    268.02 o 
  17   3 -16    12038.27    12418.50    463.95 o 
  19   3 -16     9211.12     9327.64    465.77 o 
  21   3 -16     1242.51     1538.56    163.21 o 
  23   3 -16      450.73      585.60    188.85 o 
  25   3 -16     2084.34     2427.27    339.68 o 
 -14   4 -16     1308.43     1451.72    361.13 o 
 -12   4 -16     1242.19     1287.15    273.46 o 
 -10   4 -16      253.57      276.19    247.19 o 
  -8   4 -16      913.44     1086.21    259.62 o 
  -6   4 -16     1062.80      988.08    301.91 o 
  -4   4 -16     1371.35     1352.33    224.05 o 
  -2   4 -16      838.05      713.24    162.55 o 
   0   4 -16       55.16      158.72    125.71 o 
   2   4 -16      353.12      328.03    176.23 o 
   4   4 -16     1396.19     1745.99    237.60 o 
   6   4 -16      745.98      757.21    178.98 o 
   8   4 -16      407.85      360.22    120.90 o 
  10   4 -16     5261.06     5050.21    198.66 o 
  12   4 -16     1846.26     1876.67    145.22 o 
  14   4 -16     1650.63     1683.72    170.09 o 
  16   4 -16     1968.44     2027.48    192.37 o 
  18   4 -16     2815.68     2691.42    197.45 o 
  20   4 -16      328.15      394.74    105.60 o 
  22   4 -16     3716.82     3715.53    274.70 o 
  24   4 -16      945.91     1018.26    254.38 o 
 -13   5 -16      588.94      470.24    158.20 o 
 -11   5 -16     2081.46     2667.47    427.89 o 
  -9   5 -16     2711.05     3471.77    441.26 o 
  -7   5 -16     1964.49     2490.64    280.55 o 
  -5   5 -16      344.18      533.60    187.46 o 
  -3   5 -16     1693.48     1625.18    324.14 o 
  -1   5 -16     6427.92     6347.07    550.64 o 
   1   5 -16     2677.24     3078.69    316.92 o 
   3   5 -16     3380.08     3142.95    616.00 o 
   5   5 -16     1488.35     1562.82    179.68 o 
   7   5 -16     5151.58     5539.70    231.85 o 
   9   5 -16     4357.48     4599.59    312.32 o 
  11   5 -16     3113.38     3368.86    184.52 o 
  13   5 -16      247.47      166.46     79.62 o 
  15   5 -16       82.79      101.72    100.95 o 
  17   5 -16      943.52     1327.09    164.18 o 
  19   5 -16      719.85      669.75    102.43 o 
  21   5 -16      306.87      337.61    107.76 o 
  23   5 -16      221.16      182.49     96.29 o 
 -12   6 -16      314.08      329.91    234.93 o 
 -10   6 -16     3812.58     4866.52    442.59 o 
  -8   6 -16     3225.27     3468.98    470.12 o 
  -6   6 -16      113.10      156.99     92.89 o 
  -4   6 -16      269.76      309.58    111.65 o 
  -2   6 -16     4265.37     4207.55    271.26 o 
   0   6 -16     3922.11     3905.56    293.51 o 
   2   6 -16     1026.36     1056.96    101.74 o 
   4   6 -16      689.24      620.23    146.43 o 
   6   6 -16     4648.84     4559.30    178.03 o 
   8   6 -16     3095.18     2816.63    219.32 o 
  10   6 -16     5769.41     5579.33    227.18 o 
  12   6 -16      698.72      631.24     85.91 o 
  14   6 -16      871.91      889.01    106.13 o 
  16   6 -16     1066.06     1250.21    163.30 o 
  18   6 -16     3152.31     3157.90    199.60 o 
  20   6 -16      601.06      737.42    258.22 o 
  22   6 -16      409.94      273.38    349.27 o 
 -11   7 -16     1015.67      871.64    221.82 o 
  -9   7 -16      837.23      957.66    255.57 o 
  -7   7 -16     1992.28     2325.67    271.97 o 
  -5   7 -16     2548.27     2804.82    318.87 o 
  -3   7 -16     4100.69     4672.20    288.99 o 
  -1   7 -16     2511.51     2580.23    191.61 o 
   1   7 -16     2464.30     2409.64    171.26 o 
   3   7 -16     2655.27     2673.69    193.23 o 
   5   7 -16     4855.06     4937.27    212.32 o 
   7   7 -16     1715.34     1571.67    168.05 o 
   9   7 -16     3599.09     3354.73    138.16 o 
  11   7 -16     4757.28     5719.42    601.64 o 
  13   7 -16     2290.12     1867.45    496.78 o 
  15   7 -16     1310.32      373.24    442.27 o 
  17   7 -16      126.67      229.34    234.29 o 
  19   7 -16     1335.75      995.44    329.02 o 
  21   7 -16      872.27      836.01    343.67 o 
 -10   8 -16     3427.54     3734.16    497.91 o 
  -8   8 -16     3304.59     4060.29    404.94 o 
  -6   8 -16     2698.07     3126.34    283.47 o 
  -4   8 -16     3428.28     3504.19    330.21 o 
  -2   8 -16     8214.66     7726.45    416.02 o 
   0   8 -16     9177.62     8784.02    411.31 o 
   2   8 -16     5202.32     5146.19    250.31 o 
   4   8 -16     3880.89     4043.29    248.71 o 
   6   8 -16     3538.86     3460.69    231.80 o 
   8   8 -16     6797.19     7251.19    544.14 o 
  10   8 -16     8746.36    10066.42    691.69 o 
  12   8 -16     2902.50     2950.73    828.06 o 
  14   8 -16     3154.02     2371.50    861.63 o 
  16   8 -16     4372.32     5010.63    455.33 o 
  18   8 -16     4103.17     4440.81    448.30 o 
  20   8 -16     2923.71     3341.14    393.70 o 
  -9   9 -16      312.58      351.06    186.21 o 
  -7   9 -16      200.22      312.97    182.08 o 
  -5   9 -16      336.49      267.90    140.97 o 
  -3   9 -16      387.66       53.13     78.74 o 
  -1   9 -16     1096.73      858.87    155.77 o 
   1   9 -16      616.10      509.98    127.10 o 
   3   9 -16      380.00      253.39     72.24 o 
   5   9 -16      663.41      430.06    128.15 o 
   7   9 -16      236.08       54.52    137.15 o 
   9   9 -16     1927.71     1629.15    764.76 o 
  11   9 -16      551.28      459.93    220.05 o 
  13   9 -16      218.29      -50.41    201.15 o 
  15   9 -16      377.36      183.34    210.81 o 
  17   9 -16     1531.52     1934.60    403.97 o 
  -6  10 -16     1164.21      742.98    372.88 o 
  -4  10 -16      272.39      155.70    139.15 o 
  -2  10 -16      882.30      462.47    174.09 o 
   0  10 -16      335.32      302.26    156.09 o 
   2  10 -16      873.95      568.15    221.60 o 
   4  10 -16      727.90      336.05    167.27 o 
   6  10 -16      940.81      786.23    355.07 o 
   8  10 -16       16.77       31.04    122.11 o 
  10  10 -16     1083.84      670.46    324.87 o 
  12  10 -16      817.44      499.98    290.30 o 
  14  10 -16      291.43      172.44    233.27 o 
  16  10 -16     1016.55     1366.53    311.45 o 
  -3  11 -16      347.84      315.38    184.23 o 
  -1  11 -16     1337.19      774.44    337.28 o 
   1  11 -16      713.13      343.99    178.70 o 
   3  11 -16      302.43      290.04    119.67 o 
   5  11 -16      531.24      747.94    274.70 o 
   7  11 -16      636.18      892.96    306.72 o 
   9  11 -16      218.73      223.13    202.88 o 
  11  11 -16      500.08      300.81    191.69 o 
 -17   1 -15     2567.32     3176.95    416.33 o 
 -15   1 -15     1582.23     1945.39    391.81 o 
 -13   1 -15     2216.49     3007.09    414.76 o 
 -11   1 -15     8078.29     9437.61    898.54 o 
  -9   1 -15     4423.02     5205.72    591.40 o 
  -7   1 -15     6095.30     7079.25    649.86 o 
  -5   1 -15     1091.82     1293.20    228.44 o 
  -3   1 -15     2094.84     1693.27    247.60 o 
  -1   1 -15      757.04      710.85    156.76 o 
   1   1 -15     6335.36     6712.74    439.41 o 
   3   1 -15     1826.05     1960.26    227.77 o 
   5   1 -15      332.86      400.26    165.90 o 
   7   1 -15     1377.68     1148.82    199.73 o 
   9   1 -15     4045.10     4498.75    281.45 o 
  11   1 -15      916.83     1282.04    107.59 o 
  13   1 -15     1217.63     1516.81     96.75 o 
  15   1 -15     4973.74     5112.69    172.80 o 
  17   1 -15     4577.41     4876.90    269.19 o 
  19   1 -15     3285.93     3379.36    370.61 o 
  21   1 -15      483.00      742.76    176.94 o 
  23   1 -15     2654.03     2012.55   1332.68 o 
  25   1 -15     5876.73     5849.65    489.36 o 
 -16   2 -15     1413.70     2098.54    380.33 o 
 -14   2 -15     1135.67     1444.60    384.69 o 
 -12   2 -15     1538.21     1909.75    393.49 o 
 -10   2 -15     7811.27     8094.88    655.19 o 
  -8   2 -15     2433.46     2632.78    331.93 o 
  -6   2 -15      415.77      550.81    203.33 o 
  -4   2 -15     2183.11     2492.26    245.02 o 
  -2   2 -15    10735.08    10260.91    611.15 o 
   0   2 -15    14844.57    15049.09    913.26 o 
   2   2 -15    10673.72    10921.10    524.04 o 
   4   2 -15     4128.29     4229.33    425.15 o 
   6   2 -15     5498.58     5525.23    341.72 o 
   8   2 -15    22479.93    22291.59   1090.08 o 
  10   2 -15     8309.63     8240.56    212.39 o 
  12   2 -15     1711.82     1877.45     83.92 o 
  14   2 -15     2303.91     2214.03    176.88 o 
  16   2 -15     4427.46     4934.88    220.37 o 
  18   2 -15     5561.90     5381.36    296.86 o 
  20   2 -15     2650.48     2282.06    175.41 o 
  22   2 -15      451.72      613.07    186.60 o 
  24   2 -15     1361.02      670.03    566.67 o 
  26   2 -15     2205.69      402.39    360.33 o 
 -15   3 -15      709.00      908.19    337.73 o 
 -13   3 -15     2604.51     3105.26    380.51 o 
 -11   3 -15     2535.91     3066.31    331.86 o 
  -9   3 -15      700.50      860.83    267.07 o 
  -7   3 -15     1966.83     2401.57    341.19 o 
  -5   3 -15     4141.59     4477.93    518.51 o 
  -3   3 -15     4512.14     4932.15    401.17 o 
  -1   3 -15      212.01      129.34    104.83 o 
   1   3 -15        4.12       26.84     80.43 o 
   3   3 -15     1924.86     2467.63    270.60 o 
   5   3 -15     1465.25     1798.16    200.60 o 
   7   3 -15      560.10      662.25    126.44 o 
   9   3 -15     2874.82     3103.74    198.45 o 
  11   3 -15     4949.11     4652.06    526.05 o 
  13   3 -15     5579.45     5847.17    284.33 o 
  15   3 -15     2514.72     2638.69    175.27 o 
  17   3 -15     2144.20     2005.50    197.93 o 
  19   3 -15      969.43      866.99    136.65 o 
  21   3 -15     1383.30     1287.02    349.39 o 
  23   3 -15     1013.28      914.27    288.13 o 
  25   3 -15     2932.33     2427.48    561.58 o 
 -16   4 -15     1411.62     1380.36    249.97 o 
 -14   4 -15      108.90       44.13    174.98 o 
 -12   4 -15     1004.54     1143.81    234.10 o 
 -10   4 -15     5198.44     6043.71    566.93 o 
  -8   4 -15     5049.52     4761.62    701.31 o 
  -6   4 -15     2997.99     3251.51    441.92 o 
  -4   4 -15     1589.90     2359.27    230.85 o 
  -2   4 -15    11286.62    11380.23    561.30 o 
   0   4 -15    12102.62    12854.50    635.02 o 
   2   4 -15     2452.02     2675.47    269.18 o 
   4   4 -15     2193.46     2258.84    265.35 o 
   6   4 -15     2848.98     3026.44    311.77 o 
   8   4 -15    10129.05    10541.99    482.92 o 
  10   4 -15     6122.58     6088.11    235.20 o 
  12   4 -15      791.76      897.14     92.36 o 
  14   4 -15     2179.78     2381.44    197.30 o 
  16   4 -15     6551.72     6320.51    286.73 o 
  18   4 -15     4851.67     5165.00    312.92 o 
  20   4 -15      292.04      320.78    101.81 o 
  22   4 -15       34.37       63.69     95.34 o 
  24   4 -15     1291.60     1155.87    211.33 o 
 -15   5 -15       14.47     -139.57    139.57 o 
 -13   5 -15       98.67       84.77    107.90 o 
 -11   5 -15       42.62      -47.65     97.21 o 
  -9   5 -15      514.03      518.30    191.36 o 
  -7   5 -15      577.35      724.81    170.81 o 
  -5   5 -15     1098.82      945.07    263.79 o 
  -3   5 -15     1242.86     1447.03    324.39 o 
  -1   5 -15     4547.27     4601.11    387.15 o 
   1   5 -15     5666.00     5992.26    462.96 o 
   3   5 -15       17.41        4.99     37.04 o 
   5   5 -15     2121.27     2121.06    134.85 o 
   7   5 -15     5871.23     6475.52    189.02 o 
   9   5 -15     1952.10     1864.67    105.99 o 
  11   5 -15     1368.62      951.18     92.65 o 
  13   5 -15      459.78      433.08     87.83 o 
  15   5 -15      306.03      344.47     95.16 o 
  17   5 -15      284.99      376.95     98.84 o 
  19   5 -15      198.92       78.85     78.37 o 
  21   5 -15      362.07      238.92    127.90 o 
  23   5 -15      266.23      122.23    159.31 o 
 -14   6 -15      342.69      477.95    177.47 o 
 -12   6 -15      725.25     1129.79    306.26 o 
 -10   6 -15     1007.65     1369.41    274.79 o 
  -8   6 -15      787.17      567.34    199.09 o 
  -6   6 -15      737.60      634.37    119.74 o 
  -4   6 -15     2290.75     2787.07    193.46 o 
  -2   6 -15     5368.81     5691.71    532.82 o 
   0   6 -15     2869.51     3257.80    229.79 o 
   2   6 -15     1782.16     1809.43    128.74 o 
   4   6 -15     7895.31     7286.76    259.38 o 
   6   6 -15     4332.19     4588.73    183.29 o 
   8   6 -15     4053.48     3785.45    441.26 o 
  10   6 -15     7333.40     7057.91    254.72 o 
  12   6 -15     2144.89     2139.76    126.01 o 
  14   6 -15     3038.00     2512.96    202.65 o 
  16   6 -15     2489.95     2379.17    150.93 o 
  18   6 -15     2041.20     1911.65    216.40 o 
  20   6 -15     2018.34     2017.16    384.40 o 
  22   6 -15      424.92      555.54    186.37 o 
 -13   7 -15      654.42      841.29    241.74 o 
 -11   7 -15     3240.17     3573.66    351.25 o 
  -9   7 -15     7667.99     9443.18    683.40 o 
  -7   7 -15     4670.01     5003.65    438.19 o 
  -5   7 -15     2679.95     3578.89    327.14 o 
  -3   7 -15     2769.52     3360.48    272.09 o 
  -1   7 -15    11328.58    10858.71    436.77 o 
   1   7 -15     7635.69     7363.19    779.20 o 
   3   7 -15     2772.23     2560.06    174.86 o 
   5   7 -15     5092.02     5191.75    208.21 o 
   7   7 -15    13868.49    13889.35    772.46 o 
   9   7 -15     9385.69     7780.82   1029.30 o 
  11   7 -15     3180.97     3331.56    385.15 o 
  13   7 -15     3228.71     3342.49    329.01 o 
  15   7 -15     6703.76     7099.90    627.11 o 
  17   7 -15     5153.43     6099.13    627.62 o 
  19   7 -15     3376.01     3580.77    409.25 o 
  21   7 -15     1737.51     2451.75    362.32 o 
 -12   8 -15      522.69      442.30    255.03 o 
 -10   8 -15       49.86        4.21    119.01 o 
  -8   8 -15        4.59      -89.67    111.45 o 
  -6   8 -15      676.05      526.87    144.18 o 
  -4   8 -15     1092.17     1120.50    183.11 o 
  -2   8 -15      599.52      531.74    156.45 o 
   0   8 -15       37.86      153.86     76.39 o 
   2   8 -15      224.27      324.05    142.10 o 
   4   8 -15     1670.60     1719.03    177.87 o 
   6   8 -15     1855.72     1423.54    284.28 o 
   8   8 -15       59.64      -57.61    155.81 o 
  10   8 -15      110.52      167.56    191.07 o 
  12   8 -15      713.15      521.14    244.76 o 
  14   8 -15      232.66      106.02    138.61 o 
  16   8 -15       71.58      246.00    195.95 o 
  18   8 -15      111.17      284.43    246.11 o 
  20   8 -15      446.05      230.73    261.09 o 
  -9   9 -15     1265.53     1137.47    248.54 o 
  -7   9 -15     2023.75     2071.47    338.22 o 
  -5   9 -15      673.77      451.48    159.40 o 
  -3   9 -15     1177.74      877.82    359.59 o 
  -1   9 -15     2512.64     2244.35    196.72 o 
   1   9 -15     4099.88     4377.28    224.40 o 
   3   9 -15     2969.05     2994.36    295.84 o 
   5   9 -15     1536.64      860.27    562.30 o 
   7   9 -15     1823.85     1422.14    311.66 o 
   9   9 -15     1414.63      769.10    581.18 o 
  11   9 -15     1634.94     1176.35    575.26 o 
  13   9 -15      601.08      343.57    254.18 o 
  15   9 -15     4205.34     4331.64   1241.05 o 
  17   9 -15     1567.29     1535.73    290.48 o 
  19   9 -15      845.21      753.67    233.13 o 
  -8  10 -15     2365.24     2704.42    385.70 o 
  -6  10 -15     1011.50      513.76    266.32 o 
  -4  10 -15      306.65      341.97    139.28 o 
  -2  10 -15      749.82      588.37    209.21 o 
   0  10 -15      727.48      368.42    131.83 o 
   2  10 -15      865.02      564.32    223.68 o 
   4  10 -15      154.45      121.35     92.70 o 
   6  10 -15      279.49       81.79    158.27 o 
   8  10 -15      518.75      412.50    236.12 o 
  10  10 -15       96.70      -23.48    156.00 o 
  12  10 -15      388.87      467.78    293.75 o 
  14  10 -15      268.27      186.33    176.84 o 
  16  10 -15      994.48     1074.09    320.25 o 
  -5  11 -15      569.85      209.08    164.92 o 
  -3  11 -15      258.30      200.10    132.10 o 
  -1  11 -15       70.34     -144.62    144.62 o 
   1  11 -15       61.68       25.35    100.49 o 
   3  11 -15      500.21      395.33    101.96 o 
   5  11 -15     1069.83      753.96    268.90 o 
   7  11 -15       71.05       97.84    180.37 o 
   9  11 -15       83.58      175.19    209.63 o 
  11  11 -15      669.13      504.99    230.87 o 
  13  11 -15     1086.55      190.74    296.44 o 
   0  12 -15     2355.11     1329.96    648.82 o 
   2  12 -15     2388.93     1607.62    511.25 o 
   4  12 -15     2134.63     2253.07    687.03 o 
   6  12 -15      999.81     1095.13    385.90 o 
   8  12 -15      946.20      769.99    358.99 o 
 -18   0 -14     6026.04     7663.18   1030.09 o 
 -16   0 -14     4946.18     6221.15   1170.67 o 
 -14   0 -14      957.29     1426.68    451.93 o 
 -12   0 -14     1837.23     1788.37    572.38 o 
 -10   0 -14    10482.00    12615.96   1404.02 o 
  -8   0 -14    11108.35     9720.13   1119.31 o 
  -6   0 -14     2916.42     2891.39    538.57 o 
  -4   0 -14     7150.12     7898.09    595.67 o 
  -2   0 -14    23295.29    24635.74   1409.65 o 
   0   0 -14     3830.12     3779.84    533.36 o 
   2   0 -14     9240.01    10107.07    651.05 o 
   4   0 -14     1180.18     1300.11    232.44 o 
   6   0 -14      804.58      812.55    329.18 o 
   8   0 -14       22.01      -29.02    122.58 o 
  10   0 -14     5275.59     6194.58    252.71 o 
  12   0 -14     1592.16     1275.14    119.80 o 
  14   0 -14     2017.86     2212.82    122.17 o 
  16   0 -14      893.47      700.26    564.76 o 
  18   0 -14     3818.10     3589.12    419.77 o 
  20   0 -14     1294.71     1201.62    432.32 o 
  22   0 -14       63.92      244.99    298.03 o 
  26   0 -14     1768.95      263.80    368.86 o 
 -17   1 -14     1657.44     1598.88    340.96 o 
 -15   1 -14     1103.17     1231.56    365.87 o 
 -13   1 -14      200.50      164.41    216.61 o 
 -11   1 -14     1508.84     2038.87    394.87 o 
  -9   1 -14     1484.03     1752.63    283.34 o 
  -7   1 -14     1315.14     1069.46    289.09 o 
  -5   1 -14      748.82      575.25    165.31 o 
  -3   1 -14     3702.48     3709.95    325.52 o 
  -1   1 -14     6554.07     6757.63    400.62 o 
   1   1 -14     2077.79     2314.71    246.48 o 
   3   1 -14      695.35      594.12    140.78 o 
   5   1 -14     2304.06     2324.42    246.98 o 
   7   1 -14      602.61      744.93    187.24 o 
   9   1 -14     7625.17     7459.00    220.95 o 
  11   1 -14      277.21      320.98     62.37 o 
  13   1 -14      663.87      656.63     58.06 o 
  15   1 -14     4544.91     4523.62    139.65 o 
  17   1 -14       92.74       45.12     63.96 o 
  19   1 -14      435.27      281.80    205.60 o 
  21   1 -14       89.83      202.67    188.80 o 
  23   1 -14       25.41       36.26    242.37 o 
  25   1 -14     1279.31      105.87    206.63 o 
 -18   2 -14     2194.77     2413.93    424.59 o 
 -16   2 -14     2169.63     2116.48    339.97 o 
 -14   2 -14      566.56      647.75    379.60 o 
 -12   2 -14     4113.24     5013.17    508.84 o 
 -10   2 -14     4969.31     5769.12    520.83 o 
  -8   2 -14     3651.53     4029.71    386.13 o 
  -6   2 -14     1960.71     2122.03    232.48 o 
  -4   2 -14     1369.35     1287.68    171.42 o 
  -2   2 -14    16962.38    16501.67    929.49 o 
   0   2 -14     6393.44     6235.22    415.42 o 
   2   2 -14     2464.57     2616.72    306.16 o 
   4   2 -14    12274.66    12802.62    566.92 o 
   6   2 -14    12410.11    12594.71    768.32 o 
   8   2 -14     1808.56     1721.14    281.02 o 
  10   2 -14     8178.76     8280.70    196.75 o 
  12   2 -14     3315.60     3550.25    133.04 o 
  14   2 -14     6009.48     6272.61    261.37 o 
  16   2 -14     2618.72     2721.99    211.61 o 
  18   2 -14     4474.11     4480.32    307.00 o 
  20   2 -14     4003.13     3871.41    457.42 o 
  22   2 -14     1567.16     1999.92    305.75 o 
  24   2 -14     5302.34     5422.71    608.08 o 
  26   2 -14     4251.12     4730.92    675.32 o 
 -17   3 -14     1847.48     1867.01    392.88 o 
 -15   3 -14      131.12      101.74    174.23 o 
 -13   3 -14      263.19      243.78    150.04 o 
 -11   3 -14     5141.96     5679.09    454.13 o 
  -9   3 -14     9182.58    10809.37    729.19 o 
  -7   3 -14     4036.85     4393.98    506.20 o 
  -5   3 -14     3195.77     3397.39    339.55 o 
  -3   3 -14    15982.22    16719.49    832.62 o 
  -1   3 -14    23286.48    24159.76   1053.27 o 
   1   3 -14     8589.82     9113.34    425.73 o 
   3   3 -14     8549.45     9253.73    591.06 o 
   5   3 -14    10106.92     9264.94    507.07 o 
   7   3 -14    36676.41    36900.21   1746.83 o 
   9   3 -14    19478.09    20112.69    484.22 o 
  11   3 -14     8742.12     8046.74    284.45 o 
  13   3 -14     6012.33     6262.42    225.89 o 
  15   3 -14     8813.93     9586.67    362.57 o 
  17   3 -14    14314.94    15471.51    515.79 o 
  19   3 -14     4854.63     5281.13    330.99 o 
  21   3 -14     1997.07     1999.64    228.56 o 
  23   3 -14     4042.78     4449.85    386.57 o 
  25   3 -14     7157.00     7717.52    567.59 o 
 -16   4 -14      500.44      476.93    176.97 o 
 -14   4 -14     1092.07     1295.59    466.54 o 
 -12   4 -14     1959.74     1852.67    289.00 o 
 -10   4 -14      645.80      869.39    224.27 o 
  -8   4 -14      869.35      807.33    279.15 o 
  -6   4 -14     1851.78     1347.58    245.30 o 
  -4   4 -14     1895.37     1769.69    201.35 o 
  -2   4 -14     1150.87     1247.23    170.01 o 
   0   4 -14     5734.21     6222.81    333.34 o 
   2   4 -14     6702.46     7247.28    429.51 o 
   4   4 -14     6291.67     6472.45    337.13 o 
   6   4 -14       71.52      171.20    106.54 o 
   8   4 -14     7289.85     8319.30    480.90 o 
  10   4 -14     2251.30     2242.50    159.74 o 
  12   4 -14     1087.26     1153.67    133.30 o 
  14   4 -14     4378.87     4121.62    200.26 o 
  16   4 -14     1193.15     1186.59    150.26 o 
  18   4 -14      145.89       99.77     77.54 o 
  20   4 -14     2250.36     2350.27    255.62 o 
  22   4 -14     2971.67     2370.01    519.33 o 
  24   4 -14      486.33      589.38    265.43 o 
 -15   5 -14     2106.71     1691.45    278.18 o 
 -13   5 -14      711.97      930.46    182.50 o 
 -11   5 -14      229.93      313.53    132.51 o 
  -9   5 -14     2614.46     2678.61    287.24 o 
  -7   5 -14     1942.78     2967.12   1390.12 o 
  -5   5 -14       51.61       49.32    140.38 o 
  -3   5 -14     1585.18     1998.77    255.94 o 
  -1   5 -14     7027.12     6709.98    355.95 o 
   1   5 -14     1858.22     1807.72    171.90 o 
   3   5 -14     2452.16     2351.27    119.98 o 
   5   5 -14     2488.87     2255.97    201.47 o 
   7   5 -14     6205.99     5621.08    290.97 o 
   9   5 -14     6311.33     6234.08    212.29 o 
  11   5 -14     1159.00      857.73     98.38 o 
  13   5 -14     1758.56     1896.83    133.90 o 
  15   5 -14     2848.15     2863.50    175.90 o 
  17   5 -14     3055.99     3217.03    169.08 o 
  19   5 -14      404.13      409.76    115.84 o 
  21   5 -14       26.12       65.11     76.07 o 
  23   5 -14      386.92      395.17    186.33 o 
 -14   6 -14      394.51      571.20    188.19 o 
 -12   6 -14     1982.56     2254.10    325.35 o 
 -10   6 -14     6056.49     7169.43    947.30 o 
  -8   6 -14      927.97     1301.33    351.33 o 
  -6   6 -14      150.70       65.81     94.11 o 
  -4   6 -14      801.89      624.72    165.75 o 
  -2   6 -14     1136.87     1780.46    317.96 o 
   0   6 -14     9368.23     8839.19    571.97 o 
   2   6 -14     3927.24     4333.09    228.84 o 
   4   6 -14     3260.28     3044.05    215.49 o 
   6   6 -14     9476.74     9864.90    277.51 o 
   8   6 -14    11262.40    11050.69    351.70 o 
  10   6 -14     1170.17     1090.47     98.86 o 
  12   6 -14      433.51      478.35     63.50 o 
  14   6 -14     1735.19     1601.22    168.62 o 
  16   6 -14     2434.05     2383.42    162.82 o 
  18   6 -14     2269.84     2311.51    188.30 o 
  20   6 -14      376.53      296.40     99.67 o 
  22   6 -14      964.37      883.55    232.62 o 
 -13   7 -14     1063.83     1273.85    217.08 o 
 -11   7 -14      351.63      371.31    196.49 o 
  -9   7 -14       55.12       19.57     93.78 o 
  -7   7 -14      743.51      889.46    211.87 o 
  -5   7 -14     4392.95     4285.77    279.83 o 
  -3   7 -14      809.92      693.31    116.27 o 
  -1   7 -14     1308.74     1416.97    218.32 o 
   1   7 -14      861.22      823.10     95.56 o 
   3   7 -14     6799.85     6642.79    274.60 o 
   5   7 -14     4911.11     4642.22    255.88 o 
   7   7 -14      309.96      299.63     33.34 o 
   9   7 -14     3004.09     3183.60    295.70 o 
  11   7 -14     3790.51     3632.71    321.75 o 
  13   7 -14     3943.47     4422.67    475.22 o 
  15   7 -14     2932.54     3406.25    331.01 o 
  17   7 -14     1034.01      957.08    209.77 o 
  19   7 -14     1495.76     1770.39    568.48 o 
  21   7 -14     2309.70     2452.87    424.34 o 
 -12   8 -14     1790.52     2132.19    400.33 o 
 -10   8 -14     2640.77     3056.41    306.29 o 
  -8   8 -14     2342.22     2281.11    297.31 o 
  -6   8 -14     3637.34     3943.42    288.64 o 
  -4   8 -14     5626.50     6002.47    355.07 o 
  -2   8 -14     5109.71     5409.34    294.49 o 
   0   8 -14     9168.31     9146.50    370.25 o 
   2   8 -14     9503.38    10434.84    586.36 o 
   4   8 -14     4034.09     3819.37    178.28 o 
   6   8 -14     7853.62     8193.60    317.73 o 
   8   8 -14    18015.96    18940.51    948.52 o 
  10   8 -14     9522.57     9573.20    565.95 o 
  12   8 -14     3469.03     3876.62    348.73 o 
  14   8 -14     8851.64    10141.49    638.01 o 
  16   8 -14     7588.25     8264.68    679.03 o 
  18   8 -14     3883.06     4239.68    631.92 o 
  20   8 -14     1884.56     2686.26    527.78 o 
 -11   9 -14      688.25      639.92    223.38 o 
  -9   9 -14      111.57      185.83    143.68 o 
  -7   9 -14      221.80      118.07    111.28 o 
  -5   9 -14      106.23      126.36    103.97 o 
  -3   9 -14      746.05      386.23    180.68 o 
  -1   9 -14      222.64      178.81     90.86 o 
   1   9 -14      554.47      620.14    141.86 o 
   3   9 -14       77.20        4.23     51.54 o 
   5   9 -14      791.36      840.66    128.80 o 
   7   9 -14      591.47      633.80    187.26 o 
   9   9 -14      292.72      317.66    160.99 o 
  11   9 -14      417.16      156.12    147.89 o 
  13   9 -14      636.00      616.49    269.97 o 
  15   9 -14      666.10      798.68    262.39 o 
  17   9 -14      431.98      403.11    194.75 o 
  19   9 -14      165.32      112.77    168.01 o 
  -8  10 -14     2909.23     3493.93    293.83 o 
  -6  10 -14     2641.35     2946.43    905.04 o 
  -4  10 -14      480.88      430.07    193.10 o 
  -2  10 -14      542.09      304.87    148.69 o 
   0  10 -14     1418.51     1041.60    284.61 o 
   2  10 -14     1279.33     1065.20    394.96 o 
   4  10 -14       70.44      112.20    129.80 o 
   6  10 -14       35.77      -47.85    127.62 o 
   8  10 -14      738.38      512.10    267.76 o 
  10  10 -14      687.88      462.84    274.69 o 
  12  10 -14      140.86      211.81    215.11 o 
  14  10 -14      399.93      652.74    399.91 o 
  16  10 -14     1135.22     1016.99    297.91 o 
  -7  11 -14     3044.28     3042.09    454.12 o 
  -5  11 -14     1308.64      512.58    412.17 o 
  -3  11 -14     1771.38     1218.92    465.86 o 
  -1  11 -14     1093.45     1077.51    386.61 o 
   1  11 -14     1668.09     1208.76    354.01 o 
   3  11 -14      638.19      608.54    141.97 o 
   5  11 -14     1725.56     2024.06    308.42 o 
   7  11 -14     1629.25     1737.23    348.17 o 
   9  11 -14      118.80      -63.75    191.07 o 
  11  11 -14     1687.63      574.25    366.90 o 
  13  11 -14      775.96      356.01    276.78 o 
  15  11 -14      732.83      861.72    303.06 o 
  -2  12 -14      148.70       81.66    142.49 o 
   0  12 -14      507.70      246.19    147.95 o 
   2  12 -14       85.70      170.95    141.07 o 
   4  12 -14      138.71      158.28    159.45 o 
   6  12 -14        9.16      129.03    142.36 o 
   8  12 -14      348.80      361.71    236.96 o 
  10  12 -14      170.11      279.79    282.70 o 
 -17   1 -13     1895.79     1759.37    310.76 o 
 -15   1 -13      374.91      351.72    239.40 o 
 -13   1 -13     3355.95     3457.30    557.68 o 
 -11   1 -13     7280.21     7943.53    755.52 o 
  -9   1 -13     9691.84    11365.20    706.44 o 
  -7   1 -13     2407.48     2999.17    339.23 o 
  -5   1 -13      563.65      587.45    156.87 o 
  -3   1 -13    14794.79    14120.93    703.01 o 
  -1   1 -13    15978.73    15979.76    638.42 o 
   1   1 -13     3679.60     3939.27    275.25 o 
   3   1 -13     2792.74     2698.14    251.34 o 
   5   1 -13    10138.37    10297.41    556.14 o 
   7   1 -13    16741.55    16154.67    927.15 o 
   9   1 -13     2841.92     2827.83    119.52 o 
  11   1 -13     2164.16     2224.82    101.94 o 
  13   1 -13      164.59      106.11     40.29 o 
  15   1 -13     7134.70     6454.11    242.79 o 
  17   1 -13     2326.64     2600.61    210.31 o 
  19   1 -13     2038.53     2166.81    474.14 o 
  21   1 -13      500.50      375.83    136.89 o 
  23   1 -13     4445.46     4139.10    361.99 o 
  25   1 -13     1827.11      369.88    205.77 o 
 -18   2 -13     2752.91     2584.51    452.75 o 
 -16   2 -13      277.54      490.90    293.52 o 
 -14   2 -13      719.11     1022.28    310.81 o 
 -12   2 -13     5402.87     5431.33    711.12 o 
 -10   2 -13     9111.59     8681.00    624.86 o 
  -8   2 -13     2860.76     3041.18    320.36 o 
  -6   2 -13     3609.19     3920.58    290.22 o 
  -4   2 -13     2020.79     1904.96    190.34 o 
  -2   2 -13    19650.66    19265.45    966.11 o 
   0   2 -13     8194.68     7229.75    355.44 o 
   2   2 -13     3262.09     3659.77    288.85 o 
   4   2 -13     7431.04     7401.15    496.86 o 
   6   2 -13    17826.52    18162.33    843.12 o 
   8   2 -13     9989.47    10442.10    444.26 o 
  10   2 -13     1056.58     1053.60     66.82 o 
  12   2 -13     2649.55     2610.08    151.31 o 
  14   2 -13     3168.67     3159.04    170.79 o 
  16   2 -13     7970.54     7297.11    310.77 o 
  18   2 -13     5412.74     6442.11    345.22 o 
  20   2 -13     3667.87     3382.10    297.73 o 
  22   2 -13     1900.24     1884.73    241.26 o 
  24   2 -13     6685.82     7090.36    514.17 o 
  26   2 -13     3373.26     3501.08    848.05 o 
 -17   3 -13     1888.95     2167.74    535.67 o 
 -15   3 -13     1856.67     1804.56    426.41 o 
 -13   3 -13     2388.33     3092.28    611.45 o 
 -11   3 -13     2046.19     2352.52    337.26 o 
  -9   3 -13     1534.99     1515.83    351.05 o 
  -7   3 -13     4644.04     5034.94    506.82 o 
  -5   3 -13      580.04      526.30    154.87 o 
  -3   3 -13    14254.64    13363.94    789.79 o 
  -1   3 -13    16951.56    17465.35    897.30 o 
   1   3 -13      536.57      420.80    157.25 o 
   3   3 -13     1694.91     1549.02    148.08 o 
   5   3 -13     5244.53     5583.67    832.75 o 
   7   3 -13     8386.48     8433.56    289.40 o 
   9   3 -13      621.04      623.57     51.68 o 
  11   3 -13     2346.87     2473.22    128.09 o 
  13   3 -13     3552.36     3877.55    227.86 o 
  15   3 -13     6146.21     5871.33    278.90 o 
  17   3 -13      190.78      144.16     75.74 o 
  19   3 -13      459.02      587.42    147.86 o 
  21   3 -13      996.83     1007.11    269.36 o 
  23   3 -13     1569.38     1321.11    324.21 o 
  25   3 -13     1014.03     1094.58    314.73 o 
 -18   4 -13     2881.33     3651.35    375.88 o 
 -16   4 -13      674.48      615.56    182.35 o 
 -14   4 -13      367.23      282.30    122.21 o 
 -12   4 -13     1202.63     1437.36    294.20 o 
 -10   4 -13     6365.20     7137.00    564.78 o 
  -8   4 -13     3229.42     3367.31    342.31 o 
  -6   4 -13      808.80      799.46    178.37 o 
  -4   4 -13     2807.65     2825.51    228.33 o 
  -2   4 -13     7812.87     8047.71    437.68 o 
   0   4 -13     9124.86     9071.21    391.14 o 
   2   4 -13     2268.79     2588.55    257.23 o 
   4   4 -13     2601.98     3250.97    188.60 o 
   6   4 -13    10143.42     9994.24    416.83 o 
   8   4 -13     9608.03     9802.68    411.55 o 
  10   4 -13     4025.40     4179.69    158.00 o 
  12   4 -13     3825.17     3969.93    197.41 o 
  14   4 -13     4281.62     4870.99    260.05 o 
  16   4 -13    10020.73    10182.83    392.98 o 
  18   4 -13     5595.59     5424.20    362.11 o 
  20   4 -13       68.44      162.57     74.07 o 
  22   4 -13     2181.55     2195.70    403.91 o 
  24   4 -13     3299.52     3716.62    342.00 o 
 -17   5 -13      664.67      897.72    249.86 o 
 -15   5 -13     1233.13     1058.31    244.13 o 
 -13   5 -13     1263.78     1363.84    217.96 o 
 -11   5 -13     1832.78     2242.53    213.24 o 
  -9   5 -13      494.19      260.29    197.51 o 
  -7   5 -13     1596.43     1710.38    319.82 o 
  -5   5 -13      665.08      733.10    208.80 o 
  -3   5 -13     3324.91     3234.65    230.94 o 
  -1   5 -13     3280.28     3683.00    252.87 o 
   1   5 -13      509.41      502.42     66.05 o 
   3   5 -13        7.48       41.81    103.14 o 
   5   5 -13     3131.11     3087.74    415.67 o 
   7   5 -13      561.10      669.13     45.58 o 
   9   5 -13      965.62      882.81     89.42 o 
  11   5 -13      853.05      832.44    106.37 o 
  13   5 -13      418.64      463.32     88.39 o 
  15   5 -13      415.08      400.67     82.91 o 
  17   5 -13     2309.17     2269.96    183.62 o 
  19   5 -13      718.25      543.22     92.10 o 
  21   5 -13      314.14      306.43     89.17 o 
  23   5 -13      629.86      712.45    219.76 o 
  25   5 -13     1059.00      908.62    406.81 o 
 -16   6 -13      353.74      534.83    214.91 o 
 -14   6 -13      165.73      140.38    144.78 o 
 -12   6 -13      281.82      440.46    154.78 o 
 -10   6 -13       29.27      -43.24    125.40 o 
  -8   6 -13      693.03      605.97    148.97 o 
  -6   6 -13       87.75      173.99    100.57 o 
  -4   6 -13      437.61      482.78    136.44 o 
  -2   6 -13      576.89      719.10     87.83 o 
   0   6 -13     1582.77     1700.57    152.13 o 
   2   6 -13     2408.32     2419.68    152.49 o 
   4   6 -13    12076.40    11904.14    376.55 o 
   6   6 -13     3984.48     4053.42    168.12 o 
   8   6 -13     6435.94     6622.94    274.30 o 
  10   6 -13     6017.60     5788.11    275.72 o 
  12   6 -13     3623.59     3305.15    222.71 o 
  14   6 -13     5211.76     5157.54    193.09 o 
  16   6 -13     2027.35     2299.42    142.80 o 
  18   6 -13     1011.30      902.67    116.75 o 
  20   6 -13     1278.32     1254.35    151.27 o 
  22   6 -13      782.24      564.16    173.51 o 
  24   6 -13      394.31      537.49    585.08 o 
 -15   7 -13      297.04      104.34    143.77 o 
 -13   7 -13     1305.87     1981.40    235.04 o 
 -11   7 -13     5465.13     5823.69    416.67 o 
  -9   7 -13     3666.15     4128.22    304.81 o 
  -7   7 -13     1538.84     1390.86    192.81 o 
  -5   7 -13     5659.90     5376.20    301.29 o 
  -3   7 -13    11282.66    11789.02    508.34 o 
  -1   7 -13     6758.78     6438.75    329.78 o 
   1   7 -13     8472.46     8999.15    353.08 o 
   3   7 -13     4587.14     4817.27    187.98 o 
   5   7 -13     4259.42     4022.59    158.01 o 
   7   7 -13    14538.92    15151.31    661.71 o 
   9   7 -13     8628.37     8703.90    477.45 o 
  11   7 -13     5776.30     5680.31    447.82 o 
  13   7 -13     3673.88     4151.97    357.26 o 
  15   7 -13     9116.35     9610.08    688.31 o 
  17   7 -13     7346.55     7647.62    775.68 o 
  19   7 -13     5685.48     7452.68   1054.46 o 
  21   7 -13     2077.24     2455.76    502.80 o 
  23   7 -13     2582.63     2039.76   1875.90 o 
 -14   8 -13      101.49      121.03    119.64 o 
 -12   8 -13      336.91      357.46    178.09 o 
 -10   8 -13      277.56      482.34    150.87 o 
  -8   8 -13      426.55      682.55    135.61 o 
  -6   8 -13      145.76      113.21    125.24 o 
  -4   8 -13      305.60      171.34    122.60 o 
  -2   8 -13      642.00      524.50    107.80 o 
   0   8 -13      219.93      165.80     70.91 o 
   2   8 -13     2344.36     2427.89    130.72 o 
   4   8 -13     1353.16     1435.50    167.99 o 
   6   8 -13       65.42       31.63     84.43 o 
   8   8 -13      934.96      903.04    181.48 o 
  10   8 -13      949.37     1131.72    321.20 o 
  12   8 -13     2063.14     2342.66    346.98 o 
  14   8 -13      203.91      243.41    173.56 o 
  16   8 -13      431.88      438.11    176.71 o 
  18   8 -13      467.14      483.25    184.72 o 
  20   8 -13     1264.82     1449.84    271.68 o 
 -11   9 -13     2464.77     2941.06    381.44 o 
  -9   9 -13     2712.32     2824.46    328.22 o 
  -7   9 -13     3863.71     4301.71    298.42 o 
  -5   9 -13     1418.82     1147.53    359.94 o 
  -3   9 -13     1232.02     1242.24    169.15 o 
  -1   9 -13     2153.36     2284.68    236.46 o 
   1   9 -13     5045.33     5504.95    252.97 o 
   3   9 -13     2150.43     2118.33    170.71 o 
   5   9 -13     3565.73     3322.45    279.56 o 
   7   9 -13     3045.20     3225.78    321.93 o 
   9   9 -13     5088.30     4746.04    406.13 o 
  11   9 -13     1108.40     1478.51    244.95 o 
  13   9 -13     1937.57     1811.39    649.20 o 
  15   9 -13     1738.79     2089.99    362.07 o 
  17   9 -13     1008.94     1055.61    322.76 o 
  19   9 -13      896.34      918.32    376.73 o 
 -10  10 -13     1880.46     1026.90    459.73 o 
  -8  10 -13      592.91      372.75    206.66 o 
  -6  10 -13      175.79      263.24    155.49 o 
  -4  10 -13     1681.42     1085.63    360.86 o 
  -2  10 -13     2763.67     3158.55    265.72 o 
   0  10 -13     1264.88     1135.16    278.52 o 
   2  10 -13     1439.12     1381.37    206.29 o 
   4  10 -13      906.43      963.74    141.37 o 
   6  10 -13     1204.02     1603.64    231.67 o 
   8  10 -13      618.68      703.00    182.09 o 
  10  10 -13      259.09      270.84    152.05 o 
  12  10 -13      969.76      486.29    217.73 o 
  14  10 -13       48.13      -14.93    125.40 o 
  16  10 -13      969.71      810.54    257.85 o 
  18  10 -13      150.24      250.97    224.92 o 
  -7  11 -13      513.41      320.36    174.49 o 
  -5  11 -13     1188.15      471.20    326.40 o 
  -3  11 -13      914.56      660.64    297.82 o 
  -1  11 -13      283.06      417.86    198.68 o 
   1  11 -13      930.19      467.48    325.69 o 
   3  11 -13     1629.83     1666.61    186.46 o 
   5  11 -13       95.48       11.18    235.92 o 
   7  11 -13      271.82      239.07    147.54 o 
   9  11 -13      462.19      298.40    174.17 o 
  11  11 -13      734.47      551.67    195.80 o 
  13  11 -13      711.69      780.76    276.43 o 
  15  11 -13      541.41      440.48    213.97 o 
  -4  12 -13     2587.06     2574.24    832.75 o 
  -2  12 -13     4003.56     3688.22   1052.16 o 
   0  12 -13     3411.65     3914.80    700.10 o 
   2  12 -13     2275.70     1980.08    534.48 o 
   4  12 -13     2499.63     2878.56    365.83 o 
   6  12 -13     4910.42     5306.23    504.09 o 
   8  12 -13     2339.03     2774.12    353.17 o 
  10  12 -13     2330.27     2481.43    404.54 o 
  12  12 -13     3225.69     2692.93   1073.68 o 
 -20   0 -12     2509.43     2783.14    546.27 o 
 -18   0 -12     1136.24      872.82    412.64 o 
 -16   0 -12     1213.15      943.83    361.24 o 
 -14   0 -12     5159.01     5191.69    999.63 o 
 -12   0 -12     8222.50     8196.37    796.08 o 
 -10   0 -12    20222.25    20107.05   1338.18 o 
  -8   0 -12     4309.86     6469.50    738.18 o 
  -6   0 -12     6034.79     6224.40    731.50 o 
  -4   0 -12    26453.55    24233.73   1355.91 o 
  -2   0 -12    24391.22    25022.19   1582.72 o 
   0   0 -12    30392.06    30289.12   1526.64 o 
   2   0 -12     6920.07     7243.97    476.93 o 
   4   0 -12     4970.16     5519.44    434.70 o 
   6   0 -12    12952.15    12703.86    832.34 o 
   8   0 -12    26433.01    29225.65   1028.79 o 
  10   0 -12     2955.69     3312.98    170.57 o 
  12   0 -12     4084.06     4703.46    182.05 o 
  14   0 -12     2916.69     2884.26    182.28 o 
  16   0 -12    14095.40    14497.62    928.45 o 
  18   0 -12      159.99      242.23    156.74 o 
  20   0 -12     4322.86     3986.02    668.88 o 
  22   0 -12      840.12      940.79    392.29 o 
  24   0 -12     1708.56     2141.46    566.61 o 
  26   0 -12       79.93       65.87    206.21 o 
 -19   1 -12     2415.54     2762.54    449.05 o 
 -17   1 -12     2161.88     1975.49    415.12 o 
 -15   1 -12     1430.22     1802.13    354.96 o 
 -13   1 -12     4708.10     5537.72    517.75 o 
 -11   1 -12     5330.21     5679.02    401.81 o 
  -9   1 -12     3117.05     3227.87    320.04 o 
  -7   1 -12     1212.96     1252.19    194.03 o 
  -5   1 -12     1790.20     2062.17    228.24 o 
  -3   1 -12     4086.44     4209.50    377.56 o 
  -1   1 -12     3437.00     3248.89    210.91 o 
   1   1 -12     2703.85     2609.21    186.59 o 
   3   1 -12       49.68       39.81     77.05 o 
   5   1 -12     4780.31     4562.92    305.70 o 
   7   1 -12     3266.50     2737.32    248.62 o 
   9   1 -12      375.33      484.61     66.21 o 
  11   1 -12       63.39       90.80     37.17 o 
  13   1 -12      374.32      399.02     61.52 o 
  15   1 -12     3990.94     4082.19    236.53 o 
  17   1 -12     3371.82     3130.60    183.39 o 
  19   1 -12      407.39      422.13    186.84 o 
  21   1 -12       98.22      -23.00    162.62 o 
  23   1 -12      768.83      829.85    274.26 o 
  25   1 -12      489.83      201.88    265.74 o 
  27   1 -12       27.66       28.17    114.62 o 
 -18   2 -12      877.04     1221.73    301.53 o 
 -16   2 -12        9.20      270.04    235.59 o 
 -14   2 -12     1744.39     2130.30    288.11 o 
 -12   2 -12     7611.68     7598.13    526.11 o 
 -10   2 -12     5961.86     5422.78    453.45 o 
  -8   2 -12     1752.33     2170.19    248.04 o 
  -6   2 -12     4569.69     4587.01    304.72 o 
  -4   2 -12     5243.96     5418.82    300.21 o 
  -2   2 -12    10066.08     9615.30    478.17 o 
   0   2 -12    17654.73    18414.87    742.97 o 
   2   2 -12     4654.59     4803.83    611.66 o 
   4   2 -12     2151.65     2117.21    214.06 o 
   6   2 -12    19945.83    19864.99    782.89 o 
   8   2 -12    16090.12    15876.70    490.45 o 
  10   2 -12     3044.40     3064.83    116.19 o 
  12   2 -12     1287.09     1381.74    129.04 o 
  14   2 -12     9355.89     9110.91    370.18 o 
  16   2 -12    13124.08    13299.09    461.45 o 
  18   2 -12     3000.78     3356.49    280.89 o 
  20   2 -12      177.67       28.38    128.65 o 
  22   2 -12     1533.67     1601.55    288.86 o 
  24   2 -12     2778.96     2769.95    492.14 o 
  26   2 -12     1092.15      617.95    328.93 o 
 -19   3 -12     2568.34     3114.33    448.05 o 
 -17   3 -12      253.47      497.49    341.24 o 
 -15   3 -12      119.56      131.64    142.04 o 
 -13   3 -12     3591.67     3644.60    361.59 o 
 -11   3 -12    17148.15    18000.86   1039.82 o 
  -9   3 -12     6035.90     6107.61    574.74 o 
  -7   3 -12      940.33      837.97    251.68 o 
  -5   3 -12     3225.56     3930.43    312.60 o 
  -3   3 -12    25280.70    24809.17   1179.79 o 
  -1   3 -12    21657.64    21382.38   1029.93 o 
   1   3 -12     6942.97     6421.73    357.87 o 
   3   3 -12     1755.04     1614.23    151.96 o 
   5   3 -12    17994.06    18671.03    975.16 o 
   7   3 -12    61911.78    60220.11   1997.22 o 
   9   3 -12     9194.74     9958.41    301.27 o 
  11   3 -12     4234.74     4699.36    243.44 o 
  13   3 -12    16372.72    16916.92    535.02 o 
  15   3 -12    21339.62    22024.77    804.65 o 
  17   3 -12    19937.58    19342.64    753.33 o 
  19   3 -12     2917.28     2969.66    178.73 o 
  21   3 -12     3247.37     3494.79    286.48 o 
  23   3 -12     9833.85    10491.15    613.58 o 
  25   3 -12     4495.36     5087.42    431.11 o 
 -18   4 -12      258.77      341.06    166.60 o 
 -16   4 -12     1058.11     1263.45    219.23 o 
 -14   4 -12      978.49      878.19    341.83 o 
 -12   4 -12      165.42      159.74    165.17 o 
 -10   4 -12      741.80      661.79    161.05 o 
  -8   4 -12     5064.04     5410.23    409.24 o 
  -6   4 -12     5358.63     5381.78    328.43 o 
  -4   4 -12      120.04       72.60     97.89 o 
  -2   4 -12     2888.58     2925.52    251.24 o 
   0   4 -12    16665.05    17393.45    689.33 o 
   2   4 -12     8363.76     8045.01    398.75 o 
   4   4 -12     3931.15     3560.46    191.92 o 
   6   4 -12     3331.47     2897.65    222.85 o 
   8   4 -12     1995.47     2018.50     97.62 o 
  10   4 -12     1120.95     1198.27     83.82 o 
  12   4 -12     2511.80     2603.18    185.10 o 
  14   4 -12     2911.23     3026.63    168.12 o 
  16   4 -12      112.69      144.52     83.16 o 
  18   4 -12       98.88      155.85     79.40 o 
  20   4 -12      417.48      408.10    109.59 o 
  22   4 -12       95.45       60.48    110.73 o 
  24   4 -12     1029.61     1090.11    262.28 o 
  26   4 -12       54.78       51.01    140.87 o 
 -17   5 -12     1029.69     1131.58    235.83 o 
 -15   5 -12     2238.54     2252.32    279.80 o 
 -13   5 -12     2131.67     2027.03    343.20 o 
 -11   5 -12     3262.34     3570.22    255.12 o 
  -9   5 -12     1516.76     1390.76    176.82 o 
  -7   5 -12     1550.60     1647.81    302.50 o 
  -5   5 -12     1640.26     1418.83    213.40 o 
  -3   5 -12     2599.46     2717.66    294.92 o 
  -1   5 -12     2121.52     1989.80    132.77 o 
   1   5 -12     1016.81      931.84    109.79 o 
   3   5 -12     3154.32     2854.53    273.02 o 
   5   5 -12      499.94      648.43     56.94 o 
   7   5 -12     2818.05     2735.81     85.01 o 
   9   5 -12     1627.44     1453.11    125.62 o 
  11   5 -12     3693.62     4270.73    166.81 o 
  13   5 -12      814.70      607.99    120.27 o 
  15   5 -12     1051.97     1169.67    132.04 o 
  17   5 -12     3210.66     3154.43    212.68 o 
  19   5 -12     1062.34      724.17    153.95 o 
  21   5 -12      866.30      682.57    249.82 o 
  23   5 -12      667.99      554.12    223.06 o 
  25   5 -12     1188.17      827.53    377.99 o 
 -16   6 -12     1168.94     1246.55    271.50 o 
 -14   6 -12      954.93     1417.07    234.04 o 
 -12   6 -12     4396.26     5227.77    379.96 o 
 -10   6 -12     3894.41     4561.79    345.26 o 
  -8   6 -12     1789.40     1946.80    172.15 o 
  -6   6 -12      335.61      346.84    109.81 o 
  -4   6 -12     7407.40     7163.40    324.51 o 
  -2   6 -12     6568.85     5985.09    297.04 o 
   0   6 -12     2048.72     2107.19    129.39 o 
   2   6 -12     1489.27     1660.08    124.08 o 
   4   6 -12     3602.85     4292.40    271.29 o 
   6   6 -12     4833.06     5095.24    137.55 o 
   8   6 -12     1492.89     1417.74     78.84 o 
  10   6 -12     2504.38     2157.07    143.25 o 
  12   6 -12      523.92      444.34     71.92 o 
  14   6 -12     7943.64     7694.03    405.22 o 
  16   6 -12     2387.21     2508.33    147.80 o 
  18   6 -12     1847.84     2015.69    174.64 o 
  20   6 -12      631.98      570.55    140.44 o 
  22   6 -12      584.18      240.18    202.33 o 
  24   6 -12     3050.49     3585.55    712.31 o 
 -15   7 -12       68.03       98.23    129.43 o 
 -13   7 -12      451.28      357.25    170.20 o 
 -11   7 -12     1233.82     1306.95    176.40 o 
  -9   7 -12       97.58       57.94    143.57 o 
  -7   7 -12      394.80      291.46    102.59 o 
  -5   7 -12      300.36      305.95     95.92 o 
  -3   7 -12      377.91      418.22    125.40 o 
  -1   7 -12     3017.69     3057.45    173.15 o 
   1   7 -12     1151.49     1309.36    153.18 o 
   3   7 -12     2228.25     2214.77    129.14 o 
   5   7 -12      494.91      432.82     58.06 o 
   7   7 -12     1067.14     1252.58    216.96 o 
   9   7 -12     1985.40     1861.50    290.04 o 
  11   7 -12     6509.50     6469.63    435.07 o 
  13   7 -12     3486.95     3234.15    304.72 o 
  15   7 -12     1876.22     1869.73    321.04 o 
  17   7 -12     1415.39     1645.74    191.79 o 
  19   7 -12     2656.92     3318.76    411.74 o 
  21   7 -12     2821.58     3058.74    397.02 o 
  23   7 -12     1462.58     1182.04    763.63 o 
 -14   8 -12     1191.88     1572.78    239.47 o 
 -12   8 -12     2612.26     3284.36    320.85 o 
 -10   8 -12     3815.28     4541.48    403.27 o 
  -8   8 -12     1691.73     2030.16    215.22 o 
  -6   8 -12     1459.30     1635.66    201.39 o 
  -4   8 -12    11368.15    11790.70    490.56 o 
  -2   8 -12    13207.31    13439.53    530.56 o 
   0   8 -12     4318.20     4417.88    245.96 o 
   2   8 -12     6182.38     7070.24    415.98 o 
   4   8 -12    14018.01    13995.32    607.75 o 
   6   8 -12    12037.25    12369.82    578.45 o 
   8   8 -12     5282.32     5643.77    498.79 o 
  10   8 -12     8282.98     9881.68    704.36 o 
  12   8 -12     6878.73     6785.19    598.99 o 
  14   8 -12     9853.10     9612.69    801.85 o 
  16   8 -12     5578.66     6681.68    561.02 o 
  18   8 -12     3766.85     3791.67    823.86 o 
  20   8 -12     3742.15     4141.40    648.31 o 
  22   8 -12     4078.91     4909.87    503.17 o 
 -13   9 -12      272.38      115.32    109.42 o 
 -11   9 -12      205.20      302.47    151.85 o 
  -9   9 -12      250.44      454.61    163.55 o 
  -7   9 -12      518.73      452.02    160.89 o 
  -5   9 -12       66.81      -49.11    105.28 o 
  -3   9 -12     2340.30     2653.91    276.95 o 
  -1   9 -12     2935.78     3060.08    198.97 o 
   1   9 -12       62.83      128.69    100.56 o 
   3   9 -12      487.62      492.71     60.64 o 
   5   9 -12       58.58       65.57     55.66 o 
   7   9 -12     1200.95     1350.63    203.71 o 
   9   9 -12       45.01      204.37    174.75 o 
  11   9 -12     1024.65      848.36    270.48 o 
  13   9 -12      402.30      435.56    243.50 o 
  15   9 -12      940.77      772.84    271.63 o 
  17   9 -12      294.13      487.42    187.11 o 
  19   9 -12      153.08      249.73    163.56 o 
 -12  10 -12      624.14      255.95    148.87 o 
 -10  10 -12      651.77      297.96    158.85 o 
  -8  10 -12      869.24      573.89    236.18 o 
  -6  10 -12     1567.38     1547.11    228.22 o 
  -4  10 -12       94.59      109.26     91.12 o 
  -2  10 -12      543.29      646.35    123.04 o 
   0  10 -12      424.71      584.02    107.16 o 
   2  10 -12     1568.99     2028.02    238.06 o 
   4  10 -12      653.40      606.26    100.42 o 
   6  10 -12      353.12      450.99    181.57 o 
   8  10 -12      261.42      338.78    183.33 o 
  10  10 -12      290.54      398.74    182.86 o 
  12  10 -12      832.76      557.87    239.02 o 
  14  10 -12      300.44      263.31    192.12 o 
  16  10 -12      468.85      469.66    256.26 o 
  18  10 -12      429.18      834.90    310.09 o 
  -9  11 -12     2920.18     2930.11    403.88 o 
  -7  11 -12     2025.39     1253.69    489.56 o 
  -5  11 -12     1744.10     1187.77    419.84 o 
  -3  11 -12     3935.75     4114.92    835.67 o 
  -1  11 -12     4792.48     4580.40   1326.56 o 
   1  11 -12     2917.94     3141.87    264.91 o 
   3  11 -12     2236.95     2450.69    548.22 o 
   5  11 -12     2054.85     2267.34    412.33 o 
   7  11 -12     3207.69     3030.59    393.90 o 
   9  11 -12     2978.47     2985.47    396.98 o 
  11  11 -12      482.55      553.99    222.01 o 
  13  11 -12      316.40      277.85    167.88 o 
  15  11 -12      522.63      402.97    206.40 o 
  -6  12 -12      298.06      273.23    154.58 o 
  -4  12 -12      427.02      119.74    171.22 o 
  -2  12 -12      210.34      149.40    128.20 o 
   0  12 -12       20.43       28.90     71.37 o 
   2  12 -12      507.46      428.65    224.56 o 
   4  12 -12      253.84      182.75    202.92 o 
   6  12 -12       50.22      -45.11    182.28 o 
   8  12 -12      318.54      398.85    221.78 o 
  10  12 -12       18.54     -109.48    179.47 o 
  12  12 -12       26.71       -9.50    129.88 o 
  -1  13 -12     2918.24     3098.66    344.43 o 
   1  13 -12     2140.15     1628.59    662.11 o 
   3  13 -12     2868.64     2766.26    999.89 o 
   5  13 -12     2692.10     2719.67    424.07 o 
   7  13 -12     2296.96     2715.54    430.55 o 
 -19   1 -11      854.74      622.43    248.45 o 
 -17   1 -11       58.53       20.82    204.98 o 
 -15   1 -11      316.94      421.81    161.26 o 
 -13   1 -11     1166.41     1550.53    232.93 o 
 -11   1 -11    12137.19    12820.87    644.80 o 
  -9   1 -11     5323.97     5239.14    343.06 o 
  -7   1 -11      291.44      509.42    125.07 o 
  -5   1 -11    23621.70    24111.69    915.78 o 
  -3   1 -11    37139.34    36732.23   1584.80 o 
  -1   1 -11     2709.23     2596.59    194.43 o 
   1   1 -11    29226.40    29566.64   1023.16 o 
   3   1 -11    28178.46    26845.18   1053.15 o 
   5   1 -11    16372.41    16004.82    725.98 o 
   7   1 -11    21814.15    22126.74    596.85 o 
   9   1 -11     2709.08     2880.62     93.54 o 
  11   1 -11     5884.40     6459.51    169.73 o 
  13   1 -11      827.84      720.88     42.81 o 
  15   1 -11     6186.30     5791.56    283.49 o 
  17   1 -11     2710.96     2779.46    349.93 o 
  19   1 -11      754.19      838.44    178.59 o 
  21   1 -11      685.47      614.66    145.11 o 
  23   1 -11     1697.65     1592.93    233.84 o 
  25   1 -11     1796.06      505.27    261.38 o 
  27   1 -11      571.60      255.56    296.74 o 
 -20   2 -11     3234.88     1585.98   1540.45 o 
 -18   2 -11     2047.49     2372.72    478.79 o 
 -16   2 -11     1593.56     1946.20    316.42 o 
 -14   2 -11     6061.41     6142.76    467.71 o 
 -12   2 -11     4171.30     4111.47    343.90 o 
 -10   2 -11     2557.42     3201.87    320.97 o 
  -8   2 -11     1016.25      856.99    241.54 o 
  -6   2 -11     1146.03     1319.18    183.46 o 
  -4   2 -11    11302.87    11612.66    511.28 o 
  -2   2 -11    26925.97    27379.48    951.29 o 
   0   2 -11    18414.17    18312.40    653.57 o 
   2   2 -11     2309.84     2508.81    197.79 o 
   4   2 -11     4643.81     4350.30    403.74 o 
   6   2 -11    23955.36    22879.06   2229.19 o 
   8   2 -11    10015.98     9519.10    211.65 o 
  10   2 -11     2103.18     2161.79     87.59 o 
  12   2 -11     5031.22     4867.78    225.96 o 
  14   2 -11    17823.81    17672.74    582.37 o 
  16   2 -11     9128.69     9560.92    365.41 o 
  18   2 -11     7835.52     8438.52    556.58 o 
  20   2 -11      986.47     1099.37    173.97 o 
  22   2 -11     3381.26     3577.91    299.20 o 
  24   2 -11     4511.79     5173.70    404.86 o 
  26   2 -11     1081.86     1370.34    799.16 o 
 -19   3 -11      845.77      609.79    179.03 o 
 -17   3 -11      633.87      412.91    152.74 o 
 -15   3 -11      813.68      928.25    202.96 o 
 -13   3 -11      943.25     1173.33    202.21 o 
 -11   3 -11     2021.28     1615.60    277.95 o 
  -9   3 -11     1923.95     1555.66    226.09 o 
  -7   3 -11     4306.45     4508.09    339.34 o 
  -5   3 -11     6152.03     5577.77    298.52 o 
  -3   3 -11     6112.59     5930.40    351.17 o 
  -1   3 -11     6153.53     6877.14    410.71 o 
   1   3 -11     7798.66     7879.07    472.48 o 
   3   3 -11     9192.96     9029.07    408.46 o 
   5   3 -11      807.50      793.69    132.34 o 
   7   3 -11     5596.65     5364.55    226.40 o 
   9   3 -11     5321.78     5186.27    313.29 o 
  11   3 -11     5649.99     5190.09    178.30 o 
  13   3 -11     1122.11     1251.99    117.36 o 
  15   3 -11      300.58      267.09     88.05 o 
  17   3 -11     3985.20     3805.52    249.45 o 
  19   3 -11      354.88      188.10    137.44 o 
  21   3 -11     1481.80     1314.01    248.25 o 
  23   3 -11      777.88      765.26    234.81 o 
  25   3 -11      290.29      186.21    194.85 o 
 -18   4 -11     1474.99     1364.39    256.45 o 
 -16   4 -11     1558.20     1974.20    314.51 o 
 -14   4 -11     2349.17     2857.24    397.37 o 
 -12   4 -11     4785.72     4789.49    461.28 o 
 -10   4 -11     4655.64     4970.31    350.24 o 
  -8   4 -11     1482.96     1614.86    279.06 o 
  -6   4 -11     4793.80     4680.96    344.67 o 
  -4   4 -11    11870.08    11792.28    656.64 o 
  -2   4 -11     8190.25     8131.92    416.01 o 
   0   4 -11     5473.30     6073.52    316.49 o 
   2   4 -11      220.31      456.05    128.59 o 
   4   4 -11     8368.87     7944.63    570.81 o 
   6   4 -11    28551.29    26956.89   2118.12 o 
   8   4 -11     7174.19     6849.90    197.63 o 
  10   4 -11      572.84      625.31     73.55 o 
  12   4 -11     4525.95     4389.96    175.96 o 
  14   4 -11    10643.66    10875.45    433.78 o 
  16   4 -11     2336.20     2514.66    148.24 o 
  18   4 -11     4242.27     4242.45    298.43 o 
  20   4 -11     1824.45     1437.53    281.79 o 
  22   4 -11     5775.15     6116.37    436.69 o 
  24   4 -11     4023.04     4493.27    448.93 o 
  26   4 -11     1745.89     1662.37    413.47 o 
 -19   5 -11      749.88      919.21    286.94 o 
 -17   5 -11      391.02      578.11    178.72 o 
 -15   5 -11      607.73      766.46    225.62 o 
 -13   5 -11     2859.57     3184.28    521.58 o 
 -11   5 -11     1291.06     1141.94    155.56 o 
  -9   5 -11       47.13      -28.05    103.83 o 
  -7   5 -11      878.76      871.53    120.18 o 
  -5   5 -11     3217.72     3086.20    187.63 o 
  -3   5 -11     1124.04     1055.35    111.16 o 
  -1   5 -11     1219.38     1316.59    130.13 o 
   1   5 -11     3352.77     3522.26    165.43 o 
   3   5 -11     2480.90     2434.84    260.01 o 
   5   5 -11     1736.11     2023.55    137.28 o 
   7   5 -11     3210.78     3338.63     94.53 o 
   9   5 -11     5137.23     5090.46    161.57 o 
  11   5 -11      985.41      833.92    126.75 o 
  13   5 -11     4788.53     4824.00    313.38 o 
  15   5 -11     8251.46     8121.19    310.65 o 
  17   5 -11      290.16      247.00    126.03 o 
  19   5 -11      160.35       87.29     91.92 o 
  21   5 -11      123.83      137.42    103.93 o 
  23   5 -11     1792.66     1581.26    310.02 o 
  25   5 -11      396.69      411.26    213.06 o 
 -18   6 -11      998.49      724.42    191.25 o 
 -16   6 -11      561.46      750.68    201.14 o 
 -14   6 -11      415.19      665.25    173.29 o 
 -12   6 -11      713.56      548.39    160.39 o 
 -10   6 -11      499.46      488.65    123.16 o 
  -8   6 -11      827.38      929.80    141.25 o 
  -6   6 -11      293.15      257.98     84.79 o 
  -4   6 -11      229.91      110.13     86.97 o 
  -2   6 -11      785.02      917.07     99.68 o 
   0   6 -11        1.21      -17.20     50.23 o 
   2   6 -11      568.43      571.71     76.13 o 
   4   6 -11     4365.02     4127.04    212.63 o 
   6   6 -11     3532.38     3767.40    269.13 o 
   8   6 -11     1137.54     1240.93     83.90 o 
  10   6 -11     4618.98     4129.69    268.50 o 
  12   6 -11     2630.55     2775.26    160.54 o 
  14   6 -11     3240.41     3190.11    176.42 o 
  16   6 -11     2898.79     2918.03    175.67 o 
  18   6 -11     1728.78     1805.00    208.04 o 
  20   6 -11     1268.63     1556.82    194.27 o 
  22   6 -11     3875.55     4182.57    330.90 o 
  24   6 -11      709.69      230.11    213.38 o 
 -17   7 -11     1157.09     1346.36    252.38 o 
 -15   7 -11      494.26      855.56    220.53 o 
 -13   7 -11     3395.50     3857.71    337.66 o 
 -11   7 -11     4704.09     4748.70    314.58 o 
  -9   7 -11     7407.52     7801.59    452.43 o 
  -7   7 -11     4709.30     5061.23    335.19 o 
  -5   7 -11     2455.36     2967.32    228.90 o 
  -3   7 -11    13152.40    13108.23    432.07 o 
  -1   7 -11     9014.75     8747.20    379.56 o 
   1   7 -11      741.10      756.18     95.83 o 
   3   7 -11      158.50      174.19     52.07 o 
   5   7 -11    15796.67    17134.29    519.57 o 
   7   7 -11    22140.80    22404.63   1062.88 o 
   9   7 -11     4174.91     3995.84    299.40 o 
  11   7 -11     3360.53     3588.08    300.67 o 
  13   7 -11     8432.00     8733.73    635.48 o 
  15   7 -11    16223.04    16684.17    865.56 o 
  17   7 -11     2548.52     2463.69    175.79 o 
  19   7 -11     2275.77     2237.58    290.02 o 
  21   7 -11     5082.74     5870.36    491.78 o 
  23   7 -11     6156.69     7200.75   1025.61 o 
 -16   8 -11     1803.88     2294.60    355.71 o 
 -14   8 -11      389.24      590.09    180.34 o 
 -12   8 -11      542.79      758.13    175.07 o 
 -10   8 -11      972.71      957.44    190.33 o 
  -8   8 -11     1505.75     1387.86    212.67 o 
  -6   8 -11      758.49      727.50    183.05 o 
  -4   8 -11      172.52      141.55     80.50 o 
  -2   8 -11     1713.51     1858.01    252.63 o 
   0   8 -11      726.67      609.58    104.62 o 
   2   8 -11      619.65      615.39     72.83 o 
   4   8 -11      920.70      641.14     55.23 o 
   6   8 -11      902.42      705.29    302.73 o 
   8   8 -11      260.68      496.95    213.41 o 
  10   8 -11     1109.29      889.39    184.76 o 
  12   8 -11       35.52       62.10    107.18 o 
  14   8 -11      236.41      213.26    175.06 o 
  16   8 -11      130.09      252.10    193.23 o 
  18   8 -11      438.55      243.27    194.49 o 
  20   8 -11      823.20      924.99    362.25 o 
  22   8 -11      430.89       18.70    189.12 o 
 -13   9 -11     2691.09     2884.83    296.16 o 
 -11   9 -11     3143.89     3462.35    315.77 o 
  -9   9 -11     3727.65     4258.36    360.30 o 
  -7   9 -11     2897.18     3435.89    269.27 o 
  -5   9 -11     1040.15      896.34    179.24 o 
  -3   9 -11     2139.19     2035.53    227.58 o 
  -1   9 -11     4666.94     4663.07    425.43 o 
   1   9 -11      878.61      932.57    111.29 o 
   3   9 -11     2079.07     2188.88    214.51 o 
   5   9 -11     6427.27     6713.23   1295.86 o 
   7   9 -11     2252.88     2389.55    378.22 o 
   9   9 -11     1703.80     1714.75    345.47 o 
  11   9 -11     4555.06     5281.38    408.89 o 
  13   9 -11     3118.56     3364.81    400.39 o 
  15   9 -11     3517.74     4175.34    460.06 o 
  17   9 -11     1759.78     1852.63    440.83 o 
  19   9 -11      784.93      771.66    247.91 o 
  21   9 -11     1403.09     1482.87    338.06 o 
 -12  10 -11     1371.28     1593.11    240.59 o 
 -10  10 -11     2057.70     1428.18    493.91 o 
  -8  10 -11      261.50      104.18    106.92 o 
  -6  10 -11      788.39      764.85    169.60 o 
  -4  10 -11     1871.02     1951.74    233.37 o 
  -2  10 -11     5790.93     5729.19    382.01 o 
   0  10 -11     1007.08      961.24    116.96 o 
   2  10 -11     1814.53     1951.31    188.75 o 
   4  10 -11      684.08      551.92    229.28 o 
   6  10 -11      561.38      754.47    233.96 o 
   8  10 -11     2336.58     2578.67    389.06 o 
  10  10 -11      180.77      414.34    216.26 o 
  12  10 -11      349.97      418.53    262.71 o 
  14  10 -11      783.99      653.46    328.71 o 
  16  10 -11      519.83      721.45    346.83 o 
  18  10 -11       81.34       53.79    174.47 o 
  -9  11 -11       65.21      155.83    205.30 o 
  -7  11 -11      731.49      280.49    170.58 o 
  -5  11 -11      956.59      875.95    216.34 o 
  -3  11 -11      383.12      265.93    109.62 o 
  -1  11 -11      904.67      904.33    116.15 o 
   1  11 -11      589.39      466.39    101.93 o 
   3  11 -11      802.28      904.02    197.24 o 
   5  11 -11       12.83      -14.16    107.37 o 
   7  11 -11      166.28      355.93    176.34 o 
   9  11 -11       42.29      122.44    177.93 o 
  11  11 -11      492.60      562.17    226.11 o 
  13  11 -11     1110.72      563.07    316.41 o 
  15  11 -11      234.49      210.83    232.57 o 
  17  11 -11      163.48      534.82    328.88 o 
  -6  12 -11     2840.98     2759.13    235.91 o 
  -4  12 -11     3628.94     3519.33   1084.14 o 
  -2  12 -11     4038.77     4621.57    414.19 o 
   0  12 -11     4583.70     4949.46    350.37 o 
   2  12 -11     4622.18     5455.00    447.44 o 
   4  12 -11     5740.26     6028.31    451.34 o 
   6  12 -11     4914.75     5762.98    514.69 o 
   8  12 -11     5307.30     5734.20    541.80 o 
  10  12 -11     4151.90     4149.40   1339.02 o 
  12  12 -11     1970.92     1748.54    699.43 o 
  14  12 -11     2161.72     1869.63    621.59 o 
  -3  13 -11      414.01      481.23    134.21 o 
  -1  13 -11      204.46      353.08    135.87 o 
   1  13 -11        6.27       81.36    143.09 o 
   3  13 -11      280.05      121.73    169.10 o 
   5  13 -11      521.83      690.33    222.38 o 
   7  13 -11       20.01      -51.81    142.02 o 
   9  13 -11       74.23       12.35    127.76 o 
 -20   0 -10     2000.43     2319.71    573.26 o 
 -18   0 -10      333.95      195.09    302.96 o 
 -16   0 -10     2444.90     2627.73    450.33 o 
 -14   0 -10     3739.01     3527.58    493.09 o 
 -12   0 -10    23938.31    26568.71   1683.34 o 
 -10   0 -10    10688.57    11746.46    820.24 o 
  -8   0 -10     1714.97     1529.61    237.37 o 
  -6   0 -10    11930.80    10957.83    891.39 o 
  -4   0 -10    61947.80    62316.19   3301.68 o 
  -2   0 -10    34336.04    33628.18   1928.43 o 
   0   0 -10     1530.63     2470.50    349.60 o 
   2   0 -10    20767.40    22208.69   1428.63 o 
   4   0 -10    34329.02    29975.57   1545.69 o 
   6   0 -10    50057.48    48457.25   3066.84 o 
   8   0 -10     6004.92     6013.10    342.80 o 
  10   0 -10     2466.33     2351.35    214.01 o 
  12   0 -10     4435.31     4881.26    335.84 o 
  14   0 -10     3386.61     2871.75    516.72 o 
  16   0 -10     1218.00     1139.49    211.81 o 
  18   0 -10     2014.15     1697.54    414.91 o 
  20   0 -10     3835.42     3445.87    621.37 o 
  22   0 -10      672.90      902.93    386.45 o 
  24   0 -10     3074.45     3130.36    463.23 o 
  26   0 -10      301.25      180.97    246.04 o 
 -21   1 -10     2277.56     2658.77    460.52 o 
 -19   1 -10     2168.06     2346.63    458.49 o 
 -17   1 -10     1077.11     1283.48    242.27 o 
 -15   1 -10     3203.94     3312.45    344.49 o 
 -13   1 -10     3272.56     4003.70    331.65 o 
 -11   1 -10     7709.27     8452.58    461.20 o 
  -9   1 -10     8386.03     8232.06    473.26 o 
  -7   1 -10     6260.44     6224.51    358.06 o 
  -5   1 -10    12460.55    10820.76    452.54 o 
  -3   1 -10     6255.15     6084.03    400.34 o 
  -1   1 -10     7383.94     6946.41    418.44 o 
   1   1 -10     3996.97     3840.03    300.54 o 
   3   1 -10     1763.73     1619.76    276.14 o 
   5   1 -10     9985.25     9917.54    490.00 o 
   7   1 -10      916.92      820.18     98.87 o 
   9   1 -10     4982.29     4563.61    157.43 o 
  11   1 -10     2753.89     2749.16    226.07 o 
  13   1 -10     1589.76     1553.54    118.40 o 
  15   1 -10     5089.15     5229.75    186.26 o 
  17   1 -10     1508.81     1578.52    373.90 o 
  19   1 -10     2645.62     2401.22    360.79 o 
  21   1 -10      704.14      698.83    231.31 o 
  23   1 -10      682.16      706.70    269.91 o 
  25   1 -10      224.12      113.74    134.23 o 
  27   1 -10       62.94       37.06    143.40 o 
 -20   2 -10      682.37      230.18    140.59 o 
 -18   2 -10      235.81      305.27    183.88 o 
 -16   2 -10       67.37     -111.68    131.82 o 
 -14   2 -10      141.70      370.39    146.52 o 
 -12   2 -10     3091.25     3523.33    353.41 o 
 -10   2 -10    12564.28    14098.52    739.98 o 
  -8   2 -10     1311.24     1576.06    277.55 o 
  -6   2 -10     2500.19     2378.39    225.01 o 
  -4   2 -10    19590.92    19610.97    881.67 o 
  -2   2 -10    12146.10    10867.64    420.13 o 
   0   2 -10     4298.01     4335.19    212.75 o 
   2   2 -10    12497.38    13293.02    516.07 o 
   4   2 -10    17908.16    15990.65    708.86 o 
   6   2 -10    27722.26    27233.82   1179.40 o 
   8   2 -10    10147.63    10944.04    199.41 o 
  10   2 -10     8192.61     7896.66    224.49 o 
  12   2 -10    14080.76    14367.97    450.84 o 
  14   2 -10    15124.63    14670.58    414.73 o 
  16   2 -10     8391.82     8604.87    391.34 o 
  18   2 -10     3520.14     3314.68    361.57 o 
  20   2 -10     1791.25     1576.50    359.67 o 
  22   2 -10     2814.14     2803.11    523.23 o 
  24   2 -10      833.09      804.10    288.08 o 
  26   2 -10      592.11      738.60    529.01 o 
 -21   3 -10     2889.16     3409.37    674.26 o 
 -19   3 -10     2724.50     3289.54    324.44 o 
 -17   3 -10      106.36       96.86    106.11 o 
 -15   3 -10      916.54     1106.05    218.04 o 
 -13   3 -10     6979.77     7317.36    576.16 o 
 -11   3 -10    12347.33    12717.15    637.00 o 
  -9   3 -10     2546.53     2873.98    233.78 o 
  -7   3 -10     4889.45     5198.57    465.97 o 
  -5   3 -10    33438.75    32902.63   1200.98 o 
  -3   3 -10    26482.23    25992.87    893.10 o 
  -1   3 -10     3302.88     3521.79    228.94 o 
   1   3 -10      598.50      562.89     83.73 o 
   3   3 -10    13910.75    13780.67    534.82 o 
   5   3 -10    33916.07    33518.79   1209.25 o 
   7   3 -10    13277.38    13210.72    423.31 o 
   9   3 -10     4219.89     4622.96    175.56 o 
  11   3 -10     6626.28     6801.17    260.16 o 
  13   3 -10    28876.06    28232.51    853.30 o 
  15   3 -10    18760.80    17245.87    573.39 o 
  17   3 -10     3505.27     3637.23    187.29 o 
  19   3 -10     2405.29     2467.90    314.62 o 
  21   3 -10     5182.96     6057.75    378.76 o 
  23   3 -10    13626.74    14910.28    831.32 o 
  25   3 -10     5038.05     5063.04    678.64 o 
 -20   4 -10      648.98      733.87    192.69 o 
 -18   4 -10     1623.45     1103.63    527.34 o 
 -16   4 -10      764.82      868.33    186.72 o 
 -14   4 -10       57.04       23.13     99.83 o 
 -12   4 -10     1167.71     1306.47    209.45 o 
 -10   4 -10     2748.24     3129.87    314.76 o 
  -8   4 -10     4120.47     4256.88    403.79 o 
  -6   4 -10      365.61      285.50     98.23 o 
  -4   4 -10     2223.96     2259.31    184.18 o 
  -2   4 -10      942.02      945.35    103.22 o 
   0   4 -10     1954.61     1899.47    168.31 o 
   2   4 -10     6323.90     6500.90    293.29 o 
   4   4 -10     1135.94     1328.75    156.63 o 
   6   4 -10     5573.01     6051.92    135.98 o 
   8   4 -10     8835.38     9096.93    715.20 o 
  10   4 -10     5839.26     5838.31    202.14 o 
  12   4 -10     1203.81     1222.64     86.57 o 
  14   4 -10     7619.47     7474.40    280.03 o 
  16   4 -10     1303.60     1650.76    159.78 o 
  18   4 -10     1295.29     1190.58    117.42 o 
  20   4 -10      596.31      719.74    169.00 o 
  22   4 -10     1032.43     1264.75    251.87 o 
  24   4 -10     1091.20     1317.64    273.59 o 
  26   4 -10      124.62      220.87    233.10 o 
 -19   5 -10     2502.27     2994.30    405.05 o 
 -17   5 -10     2036.82     2602.05    272.08 o 
 -15   5 -10     3692.53     3657.24    368.01 o 
 -13   5 -10     5854.25     7335.83    487.72 o 
 -11   5 -10     5966.40     5891.37    459.87 o 
  -9   5 -10      846.86      894.27    120.44 o 
  -7   5 -10     3897.09     4166.25    253.53 o 
  -5   5 -10     3915.99     3698.38    172.57 o 
  -3   5 -10     2000.34     1942.04    116.09 o 
  -1   5 -10     2586.54     3564.76    377.72 o 
   1   5 -10     4416.73     4702.33    276.35 o 
   3   5 -10     1066.75      961.91     72.67 o 
   5   5 -10     3362.83     3174.36     95.53 o 
   7   5 -10      415.69      504.72     39.64 o 
   9   5 -10      715.33      789.57     89.01 o 
  11   5 -10     1122.62     1188.93    154.76 o 
  13   5 -10     1969.52     2041.22    118.90 o 
  15   5 -10     5249.90     4877.46    457.58 o 
  17   5 -10      420.36      282.33     92.40 o 
  19   5 -10     1922.45     1955.80    192.58 o 
  21   5 -10     1220.78     1360.46    473.98 o 
  23   5 -10     1026.65     1072.43    290.65 o 
  25   5 -10      625.66      797.28    183.80 o 
 -18   6 -10     1011.98     1268.10    202.09 o 
 -16   6 -10     2258.56     2917.52    263.31 o 
 -14   6 -10     3746.52     4116.05    354.90 o 
 -12   6 -10     6464.37     7723.26    564.69 o 
 -10   6 -10     4664.90     4616.80    333.24 o 
  -8   6 -10     3795.19     3954.64    281.04 o 
  -6   6 -10     6223.93     6325.10    371.25 o 
  -4   6 -10     7541.77     7858.78    302.64 o 
  -2   6 -10    15316.16    13644.60    676.63 o 
   0   6 -10    12904.22    13274.47    452.70 o 
   2   6 -10     2847.84     2766.24    132.70 o 
   4   6 -10     4854.47     4370.18    149.32 o 
   6   6 -10     6861.39     6916.73    197.91 o 
   8   6 -10     1222.92     1900.76    218.08 o 
  10   6 -10       29.52       -0.56    119.52 o 
  12   6 -10       52.47       76.78     26.78 o 
  14   6 -10     4509.52     4963.60    175.29 o 
  16   6 -10     5165.16     5437.48    244.07 o 
  18   6 -10      700.23      605.18    110.08 o 
  20   6 -10       18.06       -8.22     55.02 o 
  22   6 -10     2546.78     2598.81    326.84 o 
  24   6 -10     1416.03     1238.91    228.14 o 
 -17   7 -10      459.61      547.51    209.82 o 
 -15   7 -10      443.66      463.64    179.55 o 
 -13   7 -10      153.23      245.88    142.60 o 
 -11   7 -10      602.14      368.60    148.38 o 
  -9   7 -10     1201.95     1378.17    194.24 o 
  -7   7 -10      417.01      546.38    119.40 o 
  -5   7 -10     1381.25     1487.53    163.81 o 
  -3   7 -10     1548.63     1788.53    198.40 o 
  -1   7 -10      117.41       60.90     54.36 o 
   1   7 -10     1017.85     1142.57    109.50 o 
   3   7 -10      790.35      635.55     75.16 o 
   5   7 -10     1894.49     1996.06     94.93 o 
   7   7 -10       23.88      112.71     85.70 o 
   9   7 -10      879.97     1065.53    240.76 o 
  11   7 -10     2654.09     2303.49    356.64 o 
  13   7 -10     2208.81     1936.37    272.03 o 
  15   7 -10      901.99      643.18     67.31 o 
  17   7 -10     1957.37     1617.94    258.05 o 
  19   7 -10     1859.51     1914.62    201.26 o 
  21   7 -10     3405.07     4049.93   1090.40 o 
  23   7 -10     1561.20     1841.97    811.22 o 
 -16   8 -10      870.35     1051.39    224.24 o 
 -14   8 -10     2976.71     3669.64    429.20 o 
 -12   8 -10     5347.74     6347.62    547.05 o 
 -10   8 -10     1324.89     1472.69    223.65 o 
  -8   8 -10     3097.79     3251.27    244.55 o 
  -6   8 -10     4367.05     4227.27    296.93 o 
  -4   8 -10     1675.45     1933.43    174.31 o 
  -2   8 -10     7831.72     8231.25    370.11 o 
   0   8 -10     5694.96     6295.61    389.97 o 
   2   8 -10     4993.69     5268.00    203.35 o 
   4   8 -10     7973.50     8004.73    305.19 o 
   6   8 -10     9146.55    10085.64    491.29 o 
   8   8 -10     9672.49    10117.52    506.34 o 
  10   8 -10     6697.27     6921.00    544.49 o 
  12   8 -10     2701.85     3889.55    648.36 o 
  14   8 -10     7554.63     7587.01    565.51 o 
  16   8 -10     6903.54     7019.10    563.99 o 
  18   8 -10     4150.59     4153.00    404.05 o 
  20   8 -10     4680.45     5381.92    473.42 o 
  22   8 -10     6832.27     8914.83   1130.01 o 
 -15   9 -10      863.33      956.55    292.41 o 
 -13   9 -10      515.16      300.40    160.56 o 
 -11   9 -10     2093.83     2423.96    293.65 o 
  -9   9 -10      963.76      797.35    217.17 o 
  -7   9 -10      994.30      885.32    149.61 o 
  -5   9 -10      709.10      554.02    153.36 o 
  -3   9 -10     7160.57     7677.06    312.80 o 
  -1   9 -10     2483.23     2901.85    273.41 o 
   1   9 -10      121.63       75.66     57.49 o 
   3   9 -10      116.84       49.93     71.52 o 
   5   9 -10     3125.90     3354.78    415.54 o 
   7   9 -10     3090.91     3186.67    271.03 o 
   9   9 -10     1298.19     1557.16    216.30 o 
  11   9 -10       85.87      153.31    113.05 o 
  13   9 -10      449.60      559.92    224.05 o 
  15   9 -10     2123.62     2622.24    408.97 o 
  17   9 -10      327.41      126.61    176.94 o 
  19   9 -10      194.60      154.36    192.24 o 
  21   9 -10      212.65      335.38    212.23 o 
 -12  10 -10      247.19      -59.77    130.13 o 
 -10  10 -10      472.35      337.24    203.83 o 
  -8  10 -10     1898.02     1827.17    262.76 o 
  -6  10 -10     1979.03     1777.15    274.51 o 
  -4  10 -10       37.89       59.51     77.37 o 
  -2  10 -10      971.40     1251.67    153.70 o 
   0  10 -10     2801.95     2896.10    182.70 o 
   2  10 -10     2694.66     2748.30    177.50 o 
   4  10 -10       56.90       94.92    119.57 o 
   6  10 -10      231.37      280.61    126.67 o 
   8  10 -10     2092.87     2445.70    292.09 o 
  10  10 -10     3908.43     3988.94    361.43 o 
  12  10 -10      583.85      512.04    176.74 o 
  14  10 -10      203.88      243.81    168.09 o 
  16  10 -10      670.68      816.21    224.08 o 
  18  10 -10       87.91      -12.46    182.53 o 
 -11  11 -10     1702.75     1494.33    527.69 o 
  -9  11 -10     1713.88     1427.76    612.19 o 
  -7  11 -10     2635.56     2768.51    404.36 o 
  -5  11 -10     3286.76     3817.20    336.18 o 
  -3  11 -10     2432.57     2248.00    289.14 o 
  -1  11 -10     4334.10     4549.58    259.38 o 
   1  11 -10     2243.27     2383.87    216.72 o 
   3  11 -10     2049.38     2293.16    418.04 o 
   5  11 -10     2889.78     3055.36    292.63 o 
   7  11 -10     4382.18     4858.51    411.31 o 
   9  11 -10     2445.04     2713.52    327.05 o 
  11  11 -10      636.60      671.57    300.80 o 
  13  11 -10     2432.87     2252.45    855.40 o 
  15  11 -10     1025.39      998.88    388.44 o 
  17  11 -10     1012.72      520.26    346.54 o 
  -8  12 -10      124.37       51.29     97.36 o 
  -6  12 -10      409.80      438.41    186.51 o 
  -4  12 -10      607.03      503.65    174.81 o 
  -2  12 -10      193.35      248.84    107.09 o 
   0  12 -10      775.84      750.24    194.89 o 
   2  12 -10      652.35      495.67    172.63 o 
   4  12 -10      596.56      438.55    174.98 o 
   6  12 -10       54.53      -21.89    115.84 o 
   8  12 -10      372.05      250.88    231.25 o 
  10  12 -10      316.72      -37.69    140.42 o 
  12  12 -10      510.14      385.07    209.72 o 
  14  12 -10       66.58      123.95    232.82 o 
  -5  13 -10      823.93      522.00    328.42 o 
  -3  13 -10     1655.66     1817.37    278.43 o 
  -1  13 -10     3078.25     3377.35    260.79 o 
   1  13 -10     3967.22     4246.17    441.74 o 
   3  13 -10     3999.53     4036.19    365.77 o 
   5  13 -10     4122.55     4556.90    829.69 o 
   7  13 -10     2723.76     2505.78    392.52 o 
   9  13 -10     3801.01     4511.08    535.90 o 
 -21   1  -9     1703.83     2497.12    550.88 o 
 -19   1  -9      537.78      477.68    225.88 o 
 -17   1  -9      556.28      408.29    170.57 o 
 -15   1  -9     1143.79     1498.01    226.87 o 
 -13   1  -9     4831.83     4337.31    398.79 o 
 -11   1  -9     3214.14     3182.62    311.01 o 
  -9   1  -9      679.39     1168.93    181.31 o 
  -7   1  -9     1725.36     1740.36    191.81 o 
  -5   1  -9    11501.79    10674.93    427.45 o 
  -3   1  -9    33255.76    32804.01   1314.65 o 
  -1   1  -9    12592.35    11424.63    548.32 o 
   1   1  -9    17901.95    17363.84    676.54 o 
   3   1  -9    16785.86    17146.48    756.87 o 
   5   1  -9    24610.18    23055.20    838.60 o 
   7   1  -9    21712.16    21547.05    450.65 o 
   9   1  -9    10807.34    10760.54    256.93 o 
  11   1  -9     5369.40     5412.11    183.34 o 
  13   1  -9    33079.26    32990.56    897.19 o 
  15   1  -9    18573.84    18410.25    903.66 o 
  17   1  -9     4599.56     4583.03    270.44 o 
  19   1  -9     3698.86     4044.98    291.99 o 
  21   1  -9     6312.41     6571.24    428.34 o 
  23   1  -9     3492.06     4289.99    347.03 o 
  25   1  -9      612.05      383.31    271.98 o 
  27   1  -9      183.37      -10.76    245.85 o 
 -22   2  -9     2764.98     2860.10    643.50 o 
 -20   2  -9     1660.70     1028.82    322.61 o 
 -18   2  -9      577.46      635.96    199.31 o 
 -16   2  -9     2869.78     3136.24    344.92 o 
 -14   2  -9     6309.51     6891.40    545.59 o 
 -12   2  -9     9324.72     9809.90    593.78 o 
 -10   2  -9     6407.42     5970.74    350.65 o 
  -8   2  -9     3655.70     3579.01    233.10 o 
  -6   2  -9    11194.92    10762.10    433.00 o 
  -4   2  -9    18212.82    17627.38    751.45 o 
  -2   2  -9    23321.86    22013.47    796.19 o 
   0   2  -9     1204.77      984.28    118.01 o 
   2   2  -9     7336.37     7301.73    334.91 o 
   4   2  -9    23273.93    22523.21    742.15 o 
   6   2  -9    19509.39    18478.52    554.50 o 
   8   2  -9     1641.63     1803.09     93.78 o 
  10   2  -9     8660.42     8786.42    277.53 o 
  12   2  -9    11584.73    11409.85    337.61 o 
  14   2  -9    17287.44    15750.59    501.86 o 
  16   2  -9     7705.64     6999.29    429.52 o 
  18   2  -9      345.15      517.93    137.10 o 
  20   2  -9     2181.15     2307.48    303.31 o 
  22   2  -9     5372.08     5491.52    407.55 o 
  24   2  -9     4252.09     4658.70    557.23 o 
  26   2  -9      486.68      424.02    364.98 o 
 -21   3  -9      389.72      119.54    158.00 o 
 -19   3  -9      838.13      902.01    208.16 o 
 -17   3  -9     1861.79     1755.63    223.50 o 
 -15   3  -9      896.22      950.19    311.57 o 
 -13   3  -9      941.53      855.82    246.77 o 
 -11   3  -9     4850.14     4748.47    341.45 o 
  -9   3  -9     4047.05     4247.62    393.20 o 
  -7   3  -9     1293.88     1449.12    221.23 o 
  -5   3  -9     2349.48     2142.33    203.15 o 
  -3   3  -9     8432.15     8334.66    380.50 o 
  -1   3  -9    14773.80    13582.35    451.25 o 
   1   3  -9     1576.23     1325.68    163.70 o 
   3   3  -9     1926.55     1848.50    163.00 o 
   5   3  -9     3085.01     2967.14    230.32 o 
   7   3  -9    13705.51    13763.22    297.19 o 
   9   3  -9     8663.62     9233.66    231.36 o 
  11   3  -9     2724.62     2766.05    156.01 o 
  13   3  -9    12830.33    12818.71    422.39 o 
  15   3  -9     4582.36     4417.77    204.19 o 
  17   3  -9     3464.07     3173.97    183.91 o 
  19   3  -9     3315.86     3394.34    416.81 o 
  21   3  -9     1053.75     1008.18    219.62 o 
  23   3  -9      151.12       20.96    124.91 o 
  25   3  -9      891.79      975.67    231.14 o 
 -20   4  -9     3753.59     3896.28    477.94 o 
 -18   4  -9     1050.39     1077.97    214.34 o 
 -16   4  -9      970.89      906.95    259.16 o 
 -14   4  -9    13096.62    13394.49    636.95 o 
 -12   4  -9    13511.94    14701.16    815.15 o 
 -10   4  -9     4684.01     4897.10    545.39 o 
  -8   4  -9     2305.31     2408.28    223.48 o 
  -6   4  -9     8637.85     8845.71    374.61 o 
  -4   4  -9    16087.57    14999.47    679.02 o 
  -2   4  -9     6779.14     6818.57    378.99 o 
   0   4  -9     1586.91     1284.61    401.27 o 
   2   4  -9     3010.34     3218.76    172.71 o 
   4   4  -9    21961.99    20353.16   1560.22 o 
   6   4  -9    15399.50    14563.54    321.51 o 
   8   4  -9     1181.24     1157.28     96.93 o 
  10   4  -9     1789.93     1822.90    108.37 o 
  12   4  -9     8796.81     8748.09    280.76 o 
  14   4  -9    13322.12    13169.05    483.77 o 
  16   4  -9     1184.91     1157.62    167.54 o 
  18   4  -9     3298.43     2955.11    214.91 o 
  20   4  -9     2696.39     3128.22    408.44 o 
  22   4  -9     6869.05     7017.69    469.76 o 
  24   4  -9     5504.29     6267.21    697.20 o 
  26   4  -9     1572.45     1774.81    373.08 o 
 -19   5  -9      296.37      261.15    148.82 o 
 -17   5  -9      218.70      559.99    158.15 o 
 -15   5  -9     1293.73     1246.61    183.72 o 
 -13   5  -9     2619.69     2336.01    269.46 o 
 -11   5  -9     5673.75     6626.03    644.88 o 
  -9   5  -9     1121.37     1111.51    163.22 o 
  -7   5  -9     9835.28     9590.57    409.61 o 
  -5   5  -9    12642.64    12275.33    451.81 o 
  -3   5  -9     1037.68      979.55    110.81 o 
  -1   5  -9     1527.46     1562.79    162.53 o 
   1   5  -9      187.46      205.92     42.10 o 
   3   5  -9     1564.65     1592.68    154.11 o 
   5   5  -9    11295.88    11824.22    238.88 o 
   7   5  -9     3073.77     2912.74    161.95 o 
   9   5  -9      356.00      476.47     74.37 o 
  11   5  -9      566.87      507.92     54.36 o 
  13   5  -9      121.53       99.03     52.14 o 
  15   5  -9      892.94      813.11    101.39 o 
  17   5  -9      136.59       72.85     75.21 o 
  19   5  -9     1816.36     1588.81    234.12 o 
  21   5  -9       97.61      208.22    105.24 o 
  23   5  -9     1380.22     1754.00    316.87 o 
  25   5  -9      508.40      639.16    425.14 o 
 -18   6  -9      945.09     1119.77    196.53 o 
 -16   6  -9      673.09      845.60    175.89 o 
 -14   6  -9      930.44      787.99    171.03 o 
 -12   6  -9     5076.97     5502.70    359.65 o 
 -10   6  -9     3339.41     4119.73    357.52 o 
  -8   6  -9      161.49      115.80     82.97 o 
  -6   6  -9     2305.75     2149.22    158.37 o 
  -4   6  -9     3363.51     3209.14    177.03 o 
  -2   6  -9     9234.16     9099.17    332.20 o 
   0   6  -9     1003.58     1179.14    100.65 o 
   2   6  -9     3956.33     3940.17    146.44 o 
   4   6  -9     3614.12     4087.65    257.44 o 
   6   6  -9      671.04      682.89    128.55 o 
   8   6  -9      232.80      212.84     92.60 o 
  10   6  -9     2785.03     3110.27    290.41 o 
  12   6  -9     6492.19     6510.88    165.39 o 
  14   6  -9     3633.63     3724.66    198.05 o 
  16   6  -9     2361.10     2454.18    224.75 o 
  18   6  -9     1038.55     1072.19    167.60 o 
  20   6  -9     1602.27     1432.50    420.49 o 
  22   6  -9     2162.59     2311.48    254.18 o 
  24   6  -9      514.41      403.51    201.54 o 
 -17   7  -9      476.23      473.76    216.16 o 
 -15   7  -9     3748.28     4657.99    416.52 o 
 -13   7  -9     6259.90     7167.84    508.41 o 
 -11   7  -9     4635.28     5283.47    384.60 o 
  -9   7  -9     1346.05     1446.77    219.76 o 
  -7   7  -9     2871.28     3324.84    214.58 o 
  -5   7  -9     5294.15     5226.64    259.64 o 
  -3   7  -9    20637.12    20547.45    629.69 o 
  -1   7  -9     1488.60     1544.38    136.82 o 
   1   7  -9      549.92      686.03     70.00 o 
   3   7  -9    14249.38    15246.77    329.23 o 
   5   7  -9    11327.56    11123.58    290.05 o 
   7   7  -9     6513.07     7146.68    504.49 o 
   9   7  -9     3987.00     3752.27    280.73 o 
  11   7  -9    10045.74    10393.16    538.10 o 
  13   7  -9     3073.71     3337.76    361.21 o 
  15   7  -9     8607.83     8595.93    317.69 o 
  17   7  -9     4306.53     4339.97    362.82 o 
  19   7  -9     1055.86      856.07    134.10 o 
  21   7  -9     2635.78     2350.95   1065.49 o 
  23   7  -9     6007.14     7537.48   1507.96 o 
 -16   8  -9      886.11     1220.55    227.60 o 
 -14   8  -9      384.83      567.93    150.95 o 
 -12   8  -9      721.62      923.78    201.76 o 
 -10   8  -9      991.71      880.64    217.86 o 
  -8   8  -9     1128.51      981.76    152.59 o 
  -6   8  -9     2010.46     1956.18    240.40 o 
  -4   8  -9     1588.85     1799.62    163.23 o 
  -2   8  -9     8873.19     8534.18    369.76 o 
   0   8  -9     1535.59     1591.72    116.46 o 
   2   8  -9     3277.11     3100.27    193.95 o 
   4   8  -9     2289.12     2605.26    162.11 o 
   6   8  -9     8798.83     8751.10    611.63 o 
   8   8  -9     4577.13     4587.22    626.00 o 
  10   8  -9      893.69     1054.45    227.36 o 
  12   8  -9     1162.88     1090.91    194.91 o 
  14   8  -9     1686.70     1548.35    235.42 o 
  16   8  -9       44.85       27.22    112.81 o 
  18   8  -9      625.82      880.73    308.56 o 
  20   8  -9      624.31      460.47    222.79 o 
  22   8  -9      615.44      393.09    644.02 o 
 -15   9  -9     2006.12     2428.88    296.83 o 
 -13   9  -9     2479.65     2859.99    345.48 o 
 -11   9  -9     2677.96     3128.60    404.91 o 
  -9   9  -9     1788.26     2043.97    268.88 o 
  -7   9  -9     1176.77     1339.50    194.46 o 
  -5   9  -9     3840.21     3899.71    237.77 o 
  -3   9  -9     5076.92     5317.69    410.99 o 
  -1   9  -9     4108.90     4691.08    227.73 o 
   1   9  -9     3134.17     3382.93    169.90 o 
   3   9  -9     7547.73     7628.40    310.66 o 
   5   9  -9     7092.40     7037.85    464.33 o 
   7   9  -9     1328.28     1233.01    278.05 o 
   9   9  -9     4443.31     4666.84    463.19 o 
  11   9  -9     4550.28     4785.20    826.53 o 
  13   9  -9     1991.27     2351.72    495.95 o 
  15   9  -9     1534.33     1970.00    305.83 o 
  17   9  -9     1897.92     1799.62    324.64 o 
  19   9  -9      856.26     1006.78    249.58 o 
  21   9  -9      394.57      245.89    175.75 o 
 -14  10  -9     1143.72      632.13    423.25 o 
 -12  10  -9     2061.41     2114.75    355.74 o 
 -10  10  -9      693.78      381.82    173.82 o 
  -8  10  -9       40.53        1.47     72.37 o 
  -6  10  -9      939.07      894.10    188.58 o 
  -4  10  -9     1955.74     1898.96    187.47 o 
  -2  10  -9     2018.83     2104.02    221.75 o 
   0  10  -9     1342.52     1494.55    126.08 o 
   2  10  -9      747.46      869.00    133.68 o 
   4  10  -9     2122.13     2379.42    285.52 o 
   6  10  -9     2312.64     2334.91    507.31 o 
   8  10  -9     1153.95      964.70    257.88 o 
  10  10  -9      983.33      979.58    242.95 o 
  12  10  -9     1790.67     1846.74    423.26 o 
  14  10  -9     2742.59     3239.62    558.39 o 
  16  10  -9       42.50       -2.14    270.55 o 
  18  10  -9      256.37      563.57    258.86 o 
 -11  11  -9      115.55      207.46    181.08 o 
  -9  11  -9      255.54       81.89     98.85 o 
  -7  11  -9      819.27      951.51    225.83 o 
  -5  11  -9      811.83      801.47    116.01 o 
  -3  11  -9      260.71      173.74    104.30 o 
  -1  11  -9      872.23      728.71    136.18 o 
   1  11  -9     1387.14     1657.75    208.15 o 
   3  11  -9      710.23      801.43    243.28 o 
   5  11  -9      182.33       29.06    115.03 o 
   7  11  -9      278.31      389.73    171.69 o 
   9  11  -9     3019.55     3270.74    405.28 o 
  11  11  -9     3198.71     3463.63    433.72 o 
  13  11  -9     1007.97      460.60    350.24 o 
  15  11  -9      127.63      113.32    146.67 o 
  17  11  -9      699.46      660.87    230.40 o 
 -10  12  -9     1023.29      490.75    204.65 o 
  -8  12  -9     1283.55      921.97    226.37 o 
  -6  12  -9     1647.14     1198.32    282.79 o 
  -4  12  -9      863.20      778.07    127.36 o 
  -2  12  -9     2776.88     3124.31    317.12 o 
   0  12  -9     4544.42     5179.20    290.87 o 
   2  12  -9     4795.81     5453.60    549.26 o 
   4  12  -9     2987.51     3260.19    416.21 o 
   6  12  -9     5872.38     6590.11    495.27 o 
   8  12  -9     4882.78     5176.73    473.69 o 
  10  12  -9     3942.45     3671.67   1148.77 o 
  12  12  -9     3224.15     3541.94   1216.49 o 
  14  12  -9     2715.22     2365.80    876.93 o 
  -5  13  -9      342.64      440.63    152.17 o 
  -3  13  -9      437.24       62.38     98.34 o 
  -1  13  -9       62.43     -132.51    142.04 o 
   1  13  -9      247.05      322.10    153.36 o 
   3  13  -9       68.99       66.44    135.50 o 
   5  13  -9      335.14      296.62    161.29 o 
   7  13  -9      238.83      202.42    149.23 o 
   9  13  -9      167.64      158.89    175.59 o 
  11  13  -9      105.26     -110.32    186.17 o 
 -22   0  -8     4545.01     4233.32   1200.64 o 
 -20   0  -8     3672.10     4157.41    651.96 o 
 -18   0  -8      520.83      915.44    295.82 o 
 -16   0  -8     1339.69     1565.20    479.17 o 
 -14   0  -8    19006.59    19408.73   1716.31 o 
 -12   0  -8     5043.71     5346.62    704.26 o 
 -10   0  -8     3044.48     3792.15    501.69 o 
  -8   0  -8     3572.01     3553.04    468.75 o 
  -6   0  -8    10599.59     9231.49    528.50 o 
  -4   0  -8    14617.70    15077.03    969.53 o 
  -2   0  -8    11833.02    12874.66    839.29 o 
   0   0  -8     9141.70     8896.75    473.54 o 
   2   0  -8    16590.39    15504.66    755.84 o 
   4   0  -8    53163.07    52681.27   2705.28 o 
   6   0  -8    34957.10    34885.90   1530.12 o 
   8   0  -8     3853.97     3544.69    115.10 o 
  10   0  -8     1919.56     2005.27    103.01 o 
  12   0  -8    33309.95    33818.29   1699.63 o 
  14   0  -8    28358.80    28346.14   1446.78 o 
  16   0  -8      236.15      421.27    242.85 o 
  20   0  -8     6770.66     7441.37    888.14 o 
  22   0  -8    12593.72    13041.26   1321.23 o 
  24   0  -8     2770.55     3427.80    489.56 o 
  26   0  -8      507.11      132.55    261.77 o 
 -21   1  -8     1374.02     1009.92    363.32 o 
 -19   1  -8      495.03      606.51    199.31 o 
 -17   1  -8     2709.69     2545.50    297.85 o 
 -15   1  -8     2630.69     2236.73    397.61 o 
 -13   1  -8    10048.56    10412.64    780.88 o 
 -11   1  -8    18492.90    18745.30    863.72 o 
  -9   1  -8     7073.02     6820.92    332.69 o 
  -7   1  -8     5264.90     4930.52    289.41 o 
  -5   1  -8    13452.88    14432.16    638.80 o 
  -3   1  -8    23220.79    24489.84    852.97 o 
  -1   1  -8     9019.78     9783.58    339.72 o 
   1   1  -8     7740.40     8105.94    454.87 o 
   3   1  -8     7910.39     7675.28    365.24 o 
   5   1  -8    54738.42    57144.55   2105.31 o 
   7   1  -8    15155.23    15835.81    279.32 o 
   9   1  -8    11911.91    12544.98    243.65 o 
  11   1  -8     3559.16     3528.63    199.79 o 
  13   1  -8    14120.51    14304.83    399.90 o 
  15   1  -8    13467.19    12066.83    690.71 o 
  17   1  -8      309.94      496.89    165.40 o 
  19   1  -8      263.89      217.93    159.72 o 
  21   1  -8     1993.75     1876.74    352.11 o 
  23   1  -8      268.68      209.78    172.66 o 
  25   1  -8      284.28      182.41    133.57 o 
  27   1  -8       23.53       40.09    124.81 o 
 -22   2  -8     1058.48      977.08    270.08 o 
 -20   2  -8      758.56      897.01    210.03 o 
 -18   2  -8      746.48      876.04    207.00 o 
 -16   2  -8     1458.80     1724.87    349.47 o 
 -14   2  -8     2350.01     2592.89    398.87 o 
 -12   2  -8     1472.39     1707.82    237.31 o 
 -10   2  -8      560.14      755.88    128.79 o 
  -8   2  -8      497.06      896.13    116.58 o 
  -6   2  -8     6239.78     6135.53    318.19 o 
  -4   2  -8    15708.75    15101.29    587.60 o 
  -2   2  -8       45.44       10.68    103.39 o 
   0   2  -8     5975.89     5462.10    264.85 o 
   2   2  -8    17125.35    15599.91    613.74 o 
   4   2  -8    41305.20    42739.00   1489.10 o 
   6   2  -8    20843.82    20018.72    920.56 o 
   8   2  -8     6860.48     6322.00    196.47 o 
  10   2  -8     7339.76     7475.74    247.17 o 
  12   2  -8    14278.46    13275.54    398.57 o 
  14   2  -8    34694.20    33253.48   1015.57 o 
  16   2  -8     5610.78     6049.63    336.52 o 
  18   2  -8     2229.55     2488.03    234.93 o 
  20   2  -8     3581.32     3330.39    320.06 o 
  22   2  -8     6918.77     7438.58    661.95 o 
  24   2  -8     1668.67     1698.51    365.89 o 
  26   2  -8      866.20      613.67    206.06 o 
 -21   3  -8     1484.96     1451.97    237.66 o 
 -19   3  -8      429.01      428.00    150.43 o 
 -17   3  -8     1857.40     1599.60    223.67 o 
 -15   3  -8     6639.34     7195.24    698.77 o 
 -13   3  -8    11222.78    11015.39    918.19 o 
 -11   3  -8     3290.48     3643.88    403.11 o 
  -9   3  -8       32.29      139.73     94.94 o 
  -7   3  -8     2880.39     3159.16    227.78 o 
  -5   3  -8    10520.90     9850.25    370.87 o 
  -3   3  -8    32539.84    31973.44   1105.40 o 
  -1   3  -8     3449.10     2951.36    216.94 o 
   1   3  -8     9262.79     9886.73    372.75 o 
   3   3  -8    16723.38    16018.97    512.68 o 
   5   3  -8    21056.96    19147.47    421.37 o 
   7   3  -8    15785.75    14713.65    498.90 o 
   9   3  -8     1155.54     1180.24     82.05 o 
  11   3  -8     3142.23     2797.03    129.07 o 
  13   3  -8    17571.28    16945.93    511.40 o 
  15   3  -8     6617.81     7000.81    335.17 o 
  17   3  -8     1264.78     1537.28    247.21 o 
  19   3  -8     5278.47     5311.93    403.93 o 
  21   3  -8    10131.92    11218.70    625.06 o 
  23   3  -8    11063.59    11421.97    713.90 o 
  25   3  -8     2225.32     2557.82    637.64 o 
 -20   4  -8     1270.69     1574.56    278.65 o 
 -18   4  -8     1557.61     2044.24    246.25 o 
 -16   4  -8      134.87      208.55    177.51 o 
 -14   4  -8      297.00      328.55    118.82 o 
 -12   4  -8      262.76      157.40     98.11 o 
 -10   4  -8      755.00      653.23    188.17 o 
  -8   4  -8     3668.64     3842.30    269.32 o 
  -6   4  -8      922.79      972.25    141.09 o 
  -4   4  -8     1460.44     1690.03    139.79 o 
  -2   4  -8      949.85     1180.37    171.76 o 
   0   4  -8     4544.29     4283.43    222.57 o 
   2   4  -8     4315.53     4308.86    317.98 o 
   4   4  -8     2774.84     2820.93    195.96 o 
   6   4  -8     6257.70     6090.21    138.23 o 
   8   4  -8     7834.08     7455.70    223.10 o 
  10   4  -8     1372.88     1571.22    194.56 o 
  12   4  -8     2799.06     2820.85    160.80 o 
  14   4  -8     5721.17     5557.37    226.82 o 
  16   4  -8     1718.99     1967.39    172.49 o 
  18   4  -8      658.29      814.75    165.27 o 
  20   4  -8     1363.94     1108.74    167.66 o 
  22   4  -8     1814.22     1754.49    291.65 o 
  24   4  -8      863.90     1173.52    272.14 o 
  26   4  -8      444.35      633.34    222.78 o 
 -21   5  -8     3324.77     3836.97    381.69 o 
 -19   5  -8     3582.75     3694.72    335.95 o 
 -17   5  -8     1554.70     1811.87    259.22 o 
 -15   5  -8     4664.80     5313.97    337.28 o 
 -13   5  -8    15061.87    14292.03    633.17 o 
 -11   5  -8     8587.77     8947.18    409.56 o 
  -9   5  -8      590.11      838.72    118.30 o 
  -7   5  -8    10183.72     9705.84    391.33 o 
  -5   5  -8    11132.54    10952.87    325.80 o 
  -3   5  -8    28835.44    27107.20    739.04 o 
  -1   5  -8     7142.27     6613.61    256.59 o 
   1   5  -8     2235.43     1898.40    162.19 o 
   3   5  -8     7300.77     6572.70    152.28 o 
   5   5  -8     7030.68     7465.82    321.81 o 
   7   5  -8     7266.44     6646.33    217.51 o 
   9   5  -8       24.17       52.99     24.82 o 
  11   5  -8     1302.34     1172.68     89.47 o 
  13   5  -8     4260.02     4248.03    184.65 o 
  15   5  -8     1275.40     1452.31    149.78 o 
  17   5  -8      148.97      111.63     81.67 o 
  19   5  -8     2476.02     2248.66    220.61 o 
  21   5  -8     1047.53     1090.96    266.39 o 
  23   5  -8     1132.69     1267.03    311.35 o 
  25   5  -8      478.73      439.29    222.38 o 
 -20   6  -8     2086.21     2375.92    342.66 o 
 -18   6  -8     1034.97     1235.08    263.13 o 
 -16   6  -8     4662.40     4610.04    378.24 o 
 -14   6  -8     5191.90     6047.41    424.36 o 
 -12   6  -8     6629.20     6564.46    469.33 o 
 -10   6  -8     6841.66     6695.13    339.83 o 
  -8   6  -8     2823.83     2900.62    196.28 o 
  -6   6  -8     9606.05     9527.35    444.16 o 
  -4   6  -8    38774.38    38442.21   1229.06 o 
  -2   6  -8    13159.83    12237.52    376.56 o 
   0   6  -8     7680.04     7749.20    264.39 o 
   2   6  -8     3742.08     3728.45    136.03 o 
   4   6  -8    11512.89    11945.78    381.44 o 
   6   6  -8     9149.87     8109.02    342.65 o 
   8   6  -8     3715.43     3897.76    353.64 o 
  10   6  -8     3990.76     3445.73    529.38 o 
  12   6  -8     5933.26     6118.77    161.87 o 
  14   6  -8     3847.96     3872.12    184.59 o 
  16   6  -8       39.91       87.13     62.89 o 
  18   6  -8      284.10      292.53     92.30 o 
  20   6  -8       18.22       -7.96     76.26 o 
  22   6  -8     1273.58      988.32    278.73 o 
  24   6  -8      711.47      491.16    267.16 o 
 -19   7  -8      809.99      885.13    221.00 o 
 -17   7  -8      543.75      590.11    184.29 o 
 -15   7  -8     1824.28     2270.77    293.12 o 
 -13   7  -8      853.31      749.35    182.27 o 
 -11   7  -8      712.70      851.13    135.12 o 
  -9   7  -8     2598.84     2797.00    215.42 o 
  -7   7  -8     5074.57     5230.20    301.92 o 
  -5   7  -8      235.40      197.85    102.17 o 
  -3   7  -8     2278.88     2569.33    158.03 o 
  -1   7  -8     2253.62     2254.24    172.49 o 
   1   7  -8      759.50      710.14     71.74 o 
   3   7  -8      285.61      377.34     40.41 o 
   5   7  -8     1401.90     1367.40    223.60 o 
   7   7  -8     2958.69     2973.97    214.35 o 
   9   7  -8      994.67      949.86    234.80 o 
  11   7  -8     1193.22     1001.38    219.46 o 
  13   7  -8     1491.49     1249.41    226.51 o 
  15   7  -8      851.81      736.64     86.74 o 
  17   7  -8      227.92      256.46     97.33 o 
  19   7  -8     1433.22     1411.43    166.49 o 
  21   7  -8     1282.47      999.37    373.56 o 
  23   7  -8      337.33      608.29    345.12 o 
 -18   8  -8      686.20      682.35    204.15 o 
 -16   8  -8     1395.16     1673.42    235.30 o 
 -14   8  -8     1807.50     2147.74    247.11 o 
 -12   8  -8     1969.65     2255.43    239.89 o 
 -10   8  -8     2892.28     3122.78    253.31 o 
  -8   8  -8     2765.16     3237.66    211.92 o 
  -6   8  -8     2485.41     2503.70    166.07 o 
  -4   8  -8    11843.04    11380.80    513.42 o 
  -2   8  -8     9247.76     9413.75    325.76 o 
   0   8  -8       63.76       93.68     57.20 o 
   2   8  -8     4982.42     5707.75    251.31 o 
   4   8  -8    14054.04    14345.95   1781.55 o 
   6   8  -8     6917.39     6419.40    339.73 o 
   8   8  -8     3911.42     3857.17    299.02 o 
  10   8  -8     6499.64     6835.04    474.50 o 
  12   8  -8     4627.56     5503.47    577.60 o 
  14   8  -8     4924.63     5541.85    594.58 o 
  16   8  -8     3910.16     4282.52    458.70 o 
  18   8  -8     2967.28     3995.80    460.48 o 
  20   8  -8     2233.06     2952.79    583.54 o 
  22   8  -8     4321.92     5604.71    852.37 o 
 -17   9  -8      579.53      476.39    305.00 o 
 -15   9  -8      114.27      -48.22    127.39 o 
 -13   9  -8     1260.16     1423.09    215.80 o 
 -11   9  -8      585.95      578.79    132.65 o 
  -9   9  -8     1458.63     1277.39    197.52 o 
  -7   9  -8      375.24      346.28    124.28 o 
  -5   9  -8     3144.96     3313.94    256.63 o 
  -3   9  -8     2071.73     2124.03    184.32 o 
  -1   9  -8     2197.22     2084.33    143.56 o 
   1   9  -8     1629.02     1680.67     89.18 o 
   3   9  -8      875.61      656.30     97.01 o 
   5   9  -8     6877.27     7598.87    450.53 o 
   7   9  -8     2170.65     2145.29    231.76 o 
   9   9  -8      261.67      293.70    117.06 o 
  11   9  -8     2639.23     3079.74    284.55 o 
  13   9  -8     3032.30     3222.49    327.98 o 
  15   9  -8      244.87      178.45    120.97 o 
  17   9  -8      256.22      335.93    179.16 o 
  19   9  -8       91.94       18.58    140.45 o 
  21   9  -8     1803.20     1557.51    816.15 o 
 -14  10  -8      663.73      524.56    272.98 o 
 -12  10  -8     2242.42     2853.67    262.63 o 
 -10  10  -8     3825.11     4449.34    329.15 o 
  -8  10  -8     2373.41     2565.97    270.38 o 
  -6  10  -8     1296.78     1412.44    195.11 o 
  -4  10  -8     3337.96     3109.31    234.74 o 
  -2  10  -8     3216.28     3367.75    200.41 o 
   0  10  -8     2121.64     2194.37    194.37 o 
   2  10  -8     1414.24     1573.76    140.04 o 
   4  10  -8     3470.84     3656.48    312.58 o 
   6  10  -8     1787.88     1821.16    243.03 o 
   8  10  -8      992.88     1112.96    213.78 o 
  10  10  -8     2656.50     2810.88    297.21 o 
  12  10  -8      492.49      603.14    253.38 o 
  14  10  -8      577.96      642.59    195.24 o 
  16  10  -8      633.61      595.74    304.26 o 
  18  10  -8      725.62      704.21    386.28 o 
  20  10  -8      281.40      277.37    198.50 o 
 -13  11  -8     1494.94     1322.07    499.72 o 
 -11  11  -8      509.28      306.94    145.66 o 
  -9  11  -8     1179.61      567.53    281.95 o 
  -7  11  -8     1952.76     2295.39    249.72 o 
  -5  11  -8     1995.05     1603.62    306.55 o 
  -3  11  -8     2048.53     2584.76    176.60 o 
  -1  11  -8     1157.54     1124.82    124.36 o 
   1  11  -8     2364.06     2439.46    221.46 o 
   3  11  -8     2514.11     2507.12    294.89 o 
   5  11  -8     3309.67     3783.32    350.14 o 
   7  11  -8     2687.37     3276.06    368.37 o 
   9  11  -8     4011.41     5274.15    557.48 o 
  11  11  -8     2530.95     2594.22    350.88 o 
  13  11  -8     3980.93     4520.99    539.21 o 
  15  11  -8     1144.88      618.96    584.36 o 
  17  11  -8     1215.22     1440.31    338.96 o 
 -10  12  -8       28.00       45.60     83.37 o 
  -8  12  -8      238.96      149.61    148.24 o 
  -6  12  -8      913.81      729.21    203.18 o 
  -4  12  -8      387.02      297.62     85.74 o 
  -2  12  -8      769.56      573.06    166.83 o 
   0  12  -8      529.75      519.91    149.96 o 
   2  12  -8      512.40      420.14    168.40 o 
   4  12  -8     1186.77     1363.87    275.25 o 
   6  12  -8      882.20      959.14    262.91 o 
   8  12  -8     1367.55     1165.20    253.18 o 
  10  12  -8      364.59      330.55    183.81 o 
  12  12  -8      857.01      467.89    252.99 o 
  14  12  -8       90.71     -152.10    193.98 o 
  -7  13  -8     1125.29      515.26    222.62 o 
  -5  13  -8      542.97      401.67    172.33 o 
  -3  13  -8      925.74      796.50    138.59 o 
  -1  13  -8     2313.43     2052.61    405.97 o 
   1  13  -8     4029.32     3856.83    442.65 o 
   3  13  -8     1669.79     1538.76    280.69 o 
   5  13  -8      974.78      907.92    311.67 o 
   7  13  -8     2464.58     2286.83    394.07 o 
   9  13  -8     3148.85     3666.70    441.99 o 
  11  13  -8     2964.71     3074.77    368.21 o 
   0  14  -8      119.66      259.45    169.90 o 
   2  14  -8      990.82     1004.49    231.34 o 
   4  14  -8      386.15      260.09    173.86 o 
 -23   1  -7     1696.38     1684.31    335.03 o 
 -21   1  -7     3437.26     2761.47    402.39 o 
 -19   1  -7     2641.12     3057.99    438.79 o 
 -17   1  -7      227.09      452.92    251.98 o 
 -15   1  -7     3661.06     2724.23    341.53 o 
 -13   1  -7     4742.24     4666.49    324.28 o 
 -11   1  -7     2424.97     2382.29    243.74 o 
  -9   1  -7      613.92      645.03    131.94 o 
  -7   1  -7     4658.67     4583.64    225.68 o 
  -5   1  -7     5674.79     4660.43    254.30 o 
  -3   1  -7    11165.81    10528.78    445.31 o 
  -1   1  -7     1395.36     1213.50    103.48 o 
   1   1  -7     5648.63     5461.07    219.86 o 
   3   1  -7    56515.76    54210.69   1878.55 o 
   5   1  -7    18866.60    19271.64    530.30 o 
   7   1  -7    12381.10    13545.75    243.89 o 
   9   1  -7     5682.32     5264.04    201.13 o 
  11   1  -7    50928.04    49615.89   1359.41 o 
  13   1  -7    35002.52    33890.20   1259.33 o 
  15   1  -7    12458.50    12176.59    560.70 o 
  17   1  -7    13735.09    14912.50    704.44 o 
  19   1  -7     2430.90     2893.94    250.33 o 
  21   1  -7     9687.14    11057.46    566.90 o 
  23   1  -7     6782.25     7127.41    488.93 o 
  25   1  -7     1461.82      914.82    458.23 o 
  27   1  -7       46.72      117.21    185.44 o 
 -22   2  -7     2271.98     1735.32    351.54 o 
 -20   2  -7      597.68      469.95    161.11 o 
 -18   2  -7     3154.24     3250.05    469.71 o 
 -16   2  -7     4369.01     4426.14    540.61 o 
 -14   2  -7     7246.25     6733.21    499.58 o 
 -12   2  -7     7490.86     7449.69    571.96 o 
 -10   2  -7      594.40      785.84    189.62 o 
  -8   2  -7     3605.51     3508.82    233.16 o 
  -6   2  -7    11172.02    10371.23    494.68 o 
  -4   2  -7    19647.47    19627.41    920.65 o 
  -2   2  -7    13136.30    13149.43    409.38 o 
   0   2  -7    25634.80    24942.34    874.92 o 
   2   2  -7    23799.27    23169.38    733.55 o 
   4   2  -7    17205.26    16781.98    588.57 o 
   6   2  -7    16209.46    15461.80    309.48 o 
   8   2  -7     3865.69     3547.06    108.48 o 
  10   2  -7     9442.54     9379.84    281.22 o 
  12   2  -7    16067.97    15260.29    626.21 o 
  14   2  -7    15938.05    15712.44    465.67 o 
  16   2  -7     1016.62     1112.33    174.25 o 
  18   2  -7     4516.18     4976.28    379.33 o 
  20   2  -7     2844.19     2601.71    315.46 o 
  22   2  -7     3644.98     3809.22    417.51 o 
  24   2  -7     1100.57     1108.57    210.79 o 
  26   2  -7       26.92       51.05    166.39 o 
 -21   3  -7     1131.46     1205.67    254.54 o 
 -19   3  -7      816.45      985.03    211.45 o 
 -17   3  -7      257.84      164.98    121.22 o 
 -15   3  -7      477.94      179.18     99.21 o 
 -13   3  -7     7568.45     7798.86    498.41 o 
 -11   3  -7     9138.45     9039.42    497.19 o 
  -9   3  -7     2205.97     2207.03    170.06 o 
  -7   3  -7     5626.40     5508.62    358.47 o 
  -5   3  -7     2142.69     1797.63    163.93 o 
  -3   3  -7     8180.80    10182.50    447.11 o 
  -1   3  -7     7155.64     7457.75    248.75 o 
   1   3  -7     7644.24     7583.45    250.21 o 
   3   3  -7     6465.85     5516.11    255.52 o 
   5   3  -7    23866.48    26300.15    456.09 o 
   7   3  -7    10306.52    11011.23    411.65 o 
   9   3  -7    10753.06    10529.03    289.15 o 
  11   3  -7     2371.57     2265.30    100.88 o 
  13   3  -7     1443.11     1391.16    118.82 o 
  15   3  -7     6146.93     5987.27    259.58 o 
  17   3  -7     2296.75     2188.57    272.97 o 
  19   3  -7     1680.49     1954.31    221.55 o 
  21   3  -7      502.11     1005.04    228.66 o 
  23   3  -7     1962.37     2084.55    336.24 o 
  25   3  -7      464.99      408.53    166.60 o 
 -22   4  -7     2048.59     2252.70    343.14 o 
 -20   4  -7     1364.27     1705.74    242.32 o 
 -18   4  -7     2062.85     2281.65    280.87 o 
 -16   4  -7     2006.94     2577.87    260.71 o 
 -14   4  -7     9105.34     9921.83    537.08 o 
 -12   4  -7     5622.14     5361.90    272.96 o 
 -10   4  -7     6859.00     6867.48    333.90 o 
  -8   4  -7     6652.47     6603.05    242.90 o 
  -6   4  -7    26756.74    24655.95    702.27 o 
  -4   4  -7    40912.97    39805.97   1081.43 o 
  -2   4  -7     1584.33     1540.23    109.47 o 
   0   4  -7     4598.78     4625.04    392.28 o 
   2   4  -7    25914.47    24516.71    626.84 o 
   4   4  -7    32931.04    30226.64    731.53 o 
   6   4  -7    19439.77    17775.93    575.15 o 
   8   4  -7     8119.42     7739.50    204.63 o 
  10   4  -7     2886.21     2813.06    115.44 o 
  12   4  -7     7352.87     6894.34    262.68 o 
  14   4  -7    11972.81    11673.14    419.17 o 
  16   4  -7      515.93      824.13    106.77 o 
  18   4  -7     1440.49     1892.01    186.24 o 
  20   4  -7     4665.20     5163.79    473.12 o 
  22   4  -7     5875.24     6405.93    466.11 o 
  24   4  -7     1049.54     1285.46    271.30 o 
  26   4  -7      580.80      623.82    265.13 o 
 -21   5  -7     2763.02     3197.58    343.88 o 
 -19   5  -7      298.39      398.69    136.55 o 
 -17   5  -7      203.66      299.39    137.25 o 
 -15   5  -7     4326.90     4373.93    373.94 o 
 -13   5  -7     4110.16     4162.72    263.69 o 
 -11   5  -7     5332.25     5075.56    273.68 o 
  -9   5  -7     1542.80     1629.37    143.93 o 
  -7   5  -7     5387.35     4918.40    214.94 o 
  -5   5  -7     9017.29     9008.44    325.45 o 
  -3   5  -7     1529.17     1338.23    144.43 o 
  -1   5  -7     2944.45     3030.81    175.30 o 
   1   5  -7     6029.65     5675.16    152.92 o 
   3   5  -7    14619.55    13852.30    283.87 o 
   5   5  -7     1968.69     1492.19    131.05 o 
   7   5  -7      991.71     1121.84    120.91 o 
   9   5  -7     2007.35     2301.39    175.06 o 
  11   5  -7     2976.85     3309.56    137.75 o 
  13   5  -7     5792.46     5886.63    215.30 o 
  15   5  -7     2388.79     2672.57    135.96 o 
  17   5  -7     1318.40     1221.00    133.80 o 
  19   5  -7      736.75      439.30    166.76 o 
  21   5  -7     1024.62     1033.18    364.32 o 
  23   5  -7      479.90      433.96    244.84 o 
  25   5  -7      288.60      273.10    170.92 o 
 -20   6  -7     1233.46     1279.23    234.21 o 
 -18   6  -7     1328.79     1653.47    316.18 o 
 -16   6  -7     3133.53     3659.06    426.12 o 
 -14   6  -7     4047.29     4731.65    494.56 o 
 -12   6  -7     8071.91     7767.46    444.74 o 
 -10   6  -7     3402.30     3757.98    235.62 o 
  -8   6  -7     6986.83     7857.59    455.03 o 
  -6   6  -7    12038.32    11674.29    441.45 o 
  -4   6  -7     4049.51     4393.48    233.78 o 
  -2   6  -7     7919.90     8282.34    247.46 o 
   0   6  -7     1391.33     1424.74    109.13 o 
   2   6  -7     4236.86     4014.95    124.23 o 
   4   6  -7    20300.76    20214.91    490.45 o 
   6   6  -7     8246.21     7789.75    484.74 o 
   8   6  -7      824.97      890.20    118.80 o 
  10   6  -7     2262.72     2892.25    317.57 o 
  12   6  -7     1672.55     1752.73     93.90 o 
  14   6  -7      900.89      743.92    101.51 o 
  16   6  -7     1002.74     1040.44    139.58 o 
  18   6  -7     1743.52     2151.64    251.04 o 
  20   6  -7     1011.37     1043.88    223.81 o 
  22   6  -7     1178.70     1188.92    428.58 o 
  24   6  -7     1010.24      943.61    275.03 o 
 -19   7  -7      740.39      937.40    214.93 o 
 -17   7  -7      549.78      622.67    164.83 o 
 -15   7  -7     4317.45     4702.26    326.49 o 
 -13   7  -7     3114.69     3478.70    356.06 o 
 -11   7  -7     2629.60     2635.82    312.67 o 
  -9   7  -7     4255.97     5160.99    309.16 o 
  -7   7  -7     9337.67     9793.32    433.46 o 
  -5   7  -7     4813.79     4410.03    242.36 o 
  -3   7  -7    20887.31    20564.90    644.29 o 
  -1   7  -7     2608.98     2787.90    159.87 o 
   1   7  -7     6774.65     6867.06    218.49 o 
   3   7  -7    13976.93    13860.96    398.27 o 
   5   7  -7     9329.86     9594.86    391.06 o 
   7   7  -7     4892.93     5023.59    565.13 o 
   9   7  -7     1195.19     1370.62    151.81 o 
  11   7  -7     6159.66     5835.73    438.18 o 
  13   7  -7     6780.57     6219.27    843.74 o 
  15   7  -7     2832.95     2971.35    170.75 o 
  17   7  -7      248.53      253.34    100.65 o 
  19   7  -7     1458.41     1466.55    241.07 o 
  21   7  -7     7594.37     7843.76    575.44 o 
  23   7  -7     2861.74     1366.13    417.07 o 
 -18   8  -7      575.78      516.33    206.84 o 
 -16   8  -7      251.25      282.04    143.94 o 
 -14   8  -7      110.86        5.43    169.74 o 
 -12   8  -7      294.57      239.50    114.15 o 
 -10   8  -7     2943.15     2913.18    316.01 o 
  -8   8  -7     3809.92     3851.99    277.95 o 
  -6   8  -7      496.64      463.84     98.69 o 
  -4   8  -7     1790.47     1947.89    178.60 o 
  -2   8  -7     7716.20     8728.38    333.26 o 
   0   8  -7     4379.83     4062.00    180.34 o 
   2   8  -7      104.05      165.77     90.75 o 
   4   8  -7     5826.69     5639.94    288.18 o 
   6   8  -7     2021.19     2281.67    237.37 o 
   8   8  -7     8841.55     9241.98    682.38 o 
  10   8  -7      367.92      376.40    125.97 o 
  12   8  -7     3662.95     3728.47    307.01 o 
  14   8  -7      892.84      952.86    161.43 o 
  16   8  -7      693.39      490.52    224.21 o 
  18   8  -7      645.92      549.92    188.54 o 
  20   8  -7      630.33      827.44    578.43 o 
  22   8  -7      978.40     1008.34    424.17 o 
 -17   9  -7     1115.61      759.31    427.92 o 
 -15   9  -7     3993.24     4549.93    401.10 o 
 -13   9  -7     2628.18     3087.43    353.99 o 
 -11   9  -7     4512.03     4979.50    711.01 o 
  -9   9  -7     5778.08     6524.62    462.04 o 
  -7   9  -7     5662.94     6053.48    293.96 o 
  -5   9  -7     5433.20     5695.81    375.48 o 
  -3   9  -7     9004.16     9539.38    375.20 o 
  -1   9  -7     4026.98     4283.26    215.31 o 
   1   9  -7     6987.22     6462.24    247.44 o 
   3   9  -7     6418.79     6531.38    326.86 o 
   5   9  -7     4696.51     5514.68    408.19 o 
   7   9  -7     1700.92     1967.37    349.78 o 
   9   9  -7      397.89      291.50    153.19 o 
  11   9  -7     1476.32     1453.35    316.83 o 
  13   9  -7     3147.08     4400.65   1232.56 o 
  15   9  -7     1869.94     1925.18    429.67 o 
  17   9  -7     1222.35     1501.85    413.31 o 
  19   9  -7     1161.64      545.78    682.90 o 
  21   9  -7     1910.87     2153.35    593.54 o 
 -16  10  -7      787.61      572.97    280.65 o 
 -14  10  -7     3247.42     3923.63    411.31 o 
 -12  10  -7     1037.03     1068.23    187.87 o 
 -10  10  -7       83.13       86.38    108.90 o 
  -8  10  -7      171.68      174.26     84.39 o 
  -6  10  -7     4940.52     4963.50    392.22 o 
  -4  10  -7     5348.23     6272.09    285.97 o 
  -2  10  -7      679.55      474.71    114.94 o 
   0  10  -7     2517.53     2552.81    152.22 o 
   2  10  -7     2995.98     3347.89    271.35 o 
   4  10  -7    10532.72    10530.75    594.42 o 
   6  10  -7      771.17      684.94    279.07 o 
   8  10  -7      165.34      285.15    117.70 o 
  10  10  -7     3235.38     3545.64    451.24 o 
  12  10  -7     4059.58     4527.79    419.83 o 
  14  10  -7     3999.09     3732.09    582.00 o 
  16  10  -7      182.96      176.30    131.45 o 
  18  10  -7      623.63      562.62    211.56 o 
  20  10  -7     1480.61     1739.32    790.45 o 
 -13  11  -7      338.02      460.66    143.07 o 
 -11  11  -7      315.72      239.00    145.84 o 
  -9  11  -7     1939.23     2059.23    370.38 o 
  -7  11  -7      778.51      823.40    143.57 o 
  -5  11  -7      174.20      185.38     96.60 o 
  -3  11  -7      419.68      296.53    140.00 o 
  -1  11  -7     2496.29     2699.66    409.29 o 
   1  11  -7     1898.87     1126.01    295.72 o 
   3  11  -7     1304.60     1000.87    183.46 o 
   5  11  -7      227.00      192.74    148.38 o 
   7  11  -7     1616.77     1663.33    262.35 o 
   9  11  -7     2421.74     2402.49    335.02 o 
  11  11  -7      167.32      154.89    168.75 o 
  13  11  -7      599.15      359.69    292.26 o 
  15  11  -7      294.61       82.57    136.07 o 
  17  11  -7      837.07      391.86    354.68 o 
 -10  12  -7      467.88      351.85    115.11 o 
  -8  12  -7      794.12      476.60    182.51 o 
  -6  12  -7      866.11      763.42    190.95 o 
  -4  12  -7     1627.21     1593.36    269.53 o 
  -2  12  -7       80.68       63.22     84.65 o 
   0  12  -7     1740.17     1706.06    232.99 o 
   2  12  -7     3523.10     3523.62    283.84 o 
   4  12  -7     1342.71     1712.95    317.12 o 
   6  12  -7     1984.64     2014.29    297.44 o 
   8  12  -7     3118.59     3053.92    391.66 o 
  10  12  -7     3322.97     3091.86    388.77 o 
  12  12  -7     1988.19     1319.71   1201.76 o 
  14  12  -7     3858.03     5322.54   1196.62 o 
  -7  13  -7      379.57      178.85    104.07 o 
  -5  13  -7     1168.20      776.66    243.12 o 
  -3  13  -7      831.74      759.58    164.15 o 
  -1  13  -7      124.76      187.78    133.24 o 
   1  13  -7      142.19       63.39    145.76 o 
   3  13  -7     1054.39     1036.33    215.05 o 
   5  13  -7      874.16      691.87    181.59 o 
   7  13  -7      183.96      427.64    156.08 o 
   9  13  -7       21.32      -38.24    157.26 o 
  11  13  -7      502.73      327.64    266.73 o 
  -2  14  -7     1131.75      739.86    176.34 o 
   0  14  -7     1080.33      963.89    254.10 o 
   2  14  -7     1038.99      818.55    267.01 o 
   4  14  -7      743.05      678.10    155.40 o 
   6  14  -7     1098.64     1255.59    245.65 o 
 -22   0  -6     5834.50     6638.23    897.47 o 
 -20   0  -6     5450.59     5311.83    704.54 o 
 -18   0  -6       68.25      156.29    256.60 o 
 -16   0  -6     7933.18     8375.83    709.19 o 
 -14   0  -6     3139.74     3416.12    382.74 o 
 -12   0  -6    12182.52    13455.36    810.83 o 
 -10   0  -6     1843.75     1553.21    213.77 o 
  -8   0  -6     4266.89     4429.18    318.66 o 
  -6   0  -6    20324.51    19998.53    924.81 o 
  -4   0  -6    13659.47    11433.51    529.76 o 
  -2   0  -6    36658.45    34534.74   1670.75 o 
   0   0  -6    14308.84    14165.96    816.74 o 
   2   0  -6    15491.43    13959.88    633.15 o 
   4   0  -6    56828.92    54396.74   2679.55 o 
   6   0  -6    62566.13    65284.44   1871.01 o 
   8   0  -6     5256.11     5157.36    247.28 o 
  10   0  -6    35761.32    34334.41    930.53 o 
  12   0  -6    42429.22    44510.18   2459.63 o 
  14   0  -6     5547.71     5752.43    391.83 o 
  16   0  -6       84.86      157.19    106.29 o 
  18   0  -6     3039.87     3382.76    361.17 o 
  20   0  -6     9432.00    10094.17   1089.49 o 
  22   0  -6    11037.35    11358.41   1345.18 o 
  24   0  -6     1720.95      497.18    346.52 o 
  26   0  -6      872.86       98.14    307.85 o 
 -23   1  -6     2425.32     2304.72    440.28 o 
 -21   1  -6     2043.81     2164.40    265.80 o 
 -19   1  -6      994.97     1061.67    337.31 o 
 -17   1  -6     1241.28     1154.95    345.31 o 
 -15   1  -6     4346.85     4432.94    335.34 o 
 -13   1  -6     6568.81     6681.73    430.28 o 
 -11   1  -6     5009.26     5006.36    313.67 o 
  -9   1  -6     5945.32     5771.67    514.45 o 
  -7   1  -6     6221.51     5407.78    353.80 o 
  -5   1  -6    14284.97    13734.66    444.01 o 
  -3   1  -6       32.70      159.40     81.33 o 
  -1   1  -6     9446.49     9341.39    290.26 o 
   1   1  -6    21452.49    21055.16    760.43 o 
   3   1  -6    29566.61    29449.76    977.02 o 
   5   1  -6    13142.91    13876.50    267.90 o 
   7   1  -6     8162.11     8636.73    204.43 o 
   9   1  -6     5005.63     4971.59    184.40 o 
  11   1  -6    10684.64    10403.37    307.19 o 
  13   1  -6     6838.50     6256.50    322.15 o 
  15   1  -6     4280.91     4455.44    240.02 o 
  17   1  -6     2712.04     3009.50    278.31 o 
  19   1  -6      288.64      473.32    144.76 o 
  21   1  -6     2477.82     2734.49    401.85 o 
  23   1  -6      313.16      449.77    170.13 o 
  25   1  -6      445.72      177.12    171.32 o 
  27   1  -6      230.34      180.73    257.61 o 
 -22   2  -6     1229.46     1299.43    337.41 o 
 -20   2  -6     1107.53     1270.60    217.27 o 
 -18   2  -6      274.17      529.11    136.85 o 
 -16   2  -6     5261.81     6222.16    425.50 o 
 -14   2  -6     5979.87     5565.50    427.19 o 
 -12   2  -6     5843.13     5968.64    382.52 o 
 -10   2  -6      869.77      884.23    120.20 o 
  -8   2  -6     1471.46     1710.96    281.51 o 
  -6   2  -6     3681.98     3572.65    267.75 o 
  -4   2  -6      466.09     1277.24    199.13 o 
  -2   2  -6    13043.67    12263.61    487.41 o 
   0   2  -6    13511.09    15250.59    423.17 o 
   2   2  -6     9975.87    10420.94    531.23 o 
   4   2  -6     4279.64     4269.18    140.49 o 
   6   2  -6     4859.29     4225.23    143.09 o 
   8   2  -6    17463.62    16840.77    405.96 o 
  10   2  -6    24440.09    24637.08    784.86 o 
  12   2  -6    28377.07    26900.44    819.49 o 
  14   2  -6     7426.74     7595.97    455.02 o 
  16   2  -6     5251.40     5483.65    339.29 o 
  18   2  -6    17497.25    17385.41    857.04 o 
  20   2  -6     4939.46     5159.18    413.43 o 
  22   2  -6     3516.50     3734.75    499.15 o 
  24   2  -6     2688.27     2599.43    384.71 o 
  26   2  -6     2065.88     2693.48    338.85 o 
 -23   3  -6     3169.12     4423.43    560.26 o 
 -21   3  -6     1216.04     1085.64    197.47 o 
 -19   3  -6      523.98      644.03    186.51 o 
 -17   3  -6     1677.03     1561.91    192.65 o 
 -15   3  -6     3158.54     3333.40    259.95 o 
 -13   3  -6     1653.94     1993.96    209.97 o 
 -11   3  -6      800.21      601.27    116.08 o 
  -9   3  -6       23.59       61.18    106.16 o 
  -7   3  -6     4358.96     4009.30    297.83 o 
  -5   3  -6    29771.46    27007.60    855.90 o 
  -3   3  -6     8491.69     8005.47    304.16 o 
  -1   3  -6     2287.63     2320.67    109.15 o 
   1   3  -6    40343.20    40105.91   1030.00 o 
   3   3  -6    14878.46    15156.84    538.30 o 
   5   3  -6     8170.69     7027.55    176.96 o 
   7   3  -6     3442.05     3748.18    125.95 o 
   9   3  -6    15869.55    15844.83    405.35 o 
  11   3  -6    15856.36    15106.71    435.38 o 
  13   3  -6    11367.40    10396.62    357.85 o 
  15   3  -6     2916.32     2844.61    231.13 o 
  17   3  -6      637.90      741.91    117.67 o 
  19   3  -6     4861.35     5430.98    469.49 o 
  21   3  -6     6332.07     7544.64    914.99 o 
  23   3  -6     1978.03     2322.09    305.59 o 
  25   3  -6     1362.01     1391.14    313.69 o 
 -22   4  -6      675.12      896.81    206.75 o 
 -20   4  -6      916.59     1000.00    203.87 o 
 -18   4  -6     1492.02     2127.81    273.58 o 
 -16   4  -6      793.62      674.84    155.49 o 
 -14   4  -6     2121.54     2449.20    253.40 o 
 -12   4  -6     2085.89     1788.71    199.54 o 
 -10   4  -6     5558.46     5833.70    294.73 o 
  -8   4  -6      822.97      711.77     96.35 o 
  -6   4  -6     4661.67     4448.24    186.30 o 
  -4   4  -6    13552.51    13396.51    456.51 o 
  -2   4  -6    13425.40    13263.11    391.77 o 
   0   4  -6     2853.63     2883.82    160.86 o 
   2   4  -6      392.60      354.95     40.49 o 
   4   4  -6     2582.85     2609.28    115.26 o 
   6   4  -6     4758.74     4893.51    245.52 o 
   8   4  -6     1582.68     1737.51    175.46 o 
  10   4  -6      525.21      580.97     74.76 o 
  12   4  -6       75.87       45.12     43.43 o 
  14   4  -6     1366.94     1545.34    135.92 o 
  16   4  -6     1820.42     1824.01    274.85 o 
  18   4  -6      462.20      518.03    146.24 o 
  20   4  -6      308.67      497.67    119.17 o 
  22   4  -6     1084.43     1213.09    251.84 o 
  24   4  -6     1521.53     1556.10    256.59 o 
  26   4  -6      536.98      847.60    297.36 o 
 -21   5  -6     3191.74     3501.42    412.36 o 
 -19   5  -6     1972.91     2249.24    285.98 o 
 -17   5  -6     3420.20     3467.75    315.83 o 
 -15   5  -6     7716.60     8080.21    447.05 o 
 -13   5  -6     9612.22    11528.56    639.65 o 
 -11   5  -6     9348.50    10010.66    894.51 o 
  -9   5  -6    11472.23    13662.19   1467.94 o 
  -7   5  -6    12860.66    12917.50    445.79 o 
  -5   5  -6    17288.40    16251.25    429.70 o 
  -3   5  -6    33300.14    34815.90   1427.24 o 
  -1   5  -6    30870.03    30167.02    741.73 o 
   1   5  -6    19439.60    19005.16    461.14 o 
   3   5  -6     8322.43     8158.60    232.26 o 
   5   5  -6    20385.76    18821.51    620.95 o 
   7   5  -6     2757.61     2549.01    490.22 o 
   9   5  -6     1755.24     1428.62     99.87 o 
  11   5  -6     9360.48     9562.60    282.53 o 
  13   5  -6    10772.96    10980.06    401.86 o 
  15   5  -6     4566.79     4529.43    267.78 o 
  17   5  -6      524.29      472.78    112.15 o 
  19   5  -6     1250.35     1418.21    282.57 o 
  21   5  -6     2036.90     2289.59    361.20 o 
  23   5  -6      754.38      739.61    292.62 o 
  25   5  -6      162.54      228.04    194.18 o 
 -20   6  -6      760.51     1028.09    197.80 o 
 -18   6  -6      772.80      902.54    167.56 o 
 -16   6  -6     3429.80     3684.64    376.00 o 
 -14   6  -6    16918.57    17309.26    924.88 o 
 -12   6  -6     3529.82     4208.49    308.86 o 
 -10   6  -6      412.73      433.68    101.92 o 
  -8   6  -6     3866.40     4186.19    244.41 o 
  -6   6  -6    17251.93    17194.47    569.30 o 
  -4   6  -6    11095.56    11213.29    421.06 o 
  -2   6  -6     1258.55     1248.96     85.19 o 
   0   6  -6     7538.17     8110.87    256.06 o 
   2   6  -6    15905.36    16981.15    375.55 o 
   4   6  -6    27835.54    28973.01   1417.86 o 
   6   6  -6    14039.36    14195.15    513.98 o 
   8   6  -6     5120.78     5040.46    407.53 o 
  10   6  -6      168.89       80.82     21.24 o 
  12   6  -6    11534.25    12398.27    415.02 o 
  14   6  -6     4823.41     5136.69    378.87 o 
  16   6  -6      377.07      540.10    100.23 o 
  18   6  -6       43.18       88.92     81.37 o 
  20   6  -6     2045.05     2428.23    231.14 o 
  22   6  -6     3118.24     3375.05    450.32 o 
  24   6  -6       16.28       42.67    216.85 o 
 -19   7  -6      406.62      407.98    164.83 o 
 -17   7  -6      476.83      559.23    230.15 o 
 -15   7  -6       78.32       50.28    121.96 o 
 -13   7  -6     1033.82     1098.34    326.44 o 
 -11   7  -6      971.53      886.50    171.94 o 
  -9   7  -6     9127.65     9462.15    366.42 o 
  -7   7  -6     5156.82     5339.57    260.17 o 
  -5   7  -6     1062.34     1406.86    132.26 o 
  -3   7  -6      438.22      547.35     92.40 o 
  -1   7  -6     9954.89    10656.54    318.04 o 
   1   7  -6     5314.26     5290.81    186.86 o 
   3   7  -6      701.78      843.92     93.58 o 
   5   7  -6     3876.73     4060.77    247.29 o 
   7   7  -6     4152.48     3674.74    285.20 o 
   9   7  -6     4824.71     5448.88    561.47 o 
  11   7  -6      858.50      799.86    176.74 o 
  13   7  -6      596.81      411.13    111.19 o 
  15   7  -6      239.04      303.19     80.58 o 
  17   7  -6     4418.92     4839.50    285.70 o 
  19   7  -6     1446.66     1227.91    488.94 o 
  21   7  -6       84.52      129.62    101.72 o 
  23   7  -6      368.65      414.83    206.53 o 
 -18   8  -6      465.92      413.75    165.54 o 
 -16   8  -6     2053.82     2334.95    445.55 o 
 -14   8  -6     4188.00     4881.45    414.61 o 
 -12   8  -6     3268.09     3596.52    315.68 o 
 -10   8  -6     1806.46     1864.45    189.25 o 
  -8   8  -6     3538.32     3499.02    203.50 o 
  -6   8  -6     6313.39     6648.80    382.28 o 
  -4   8  -6     2629.92     2935.43    192.88 o 
  -2   8  -6     3040.92     3265.97    146.17 o 
   0   8  -6     3287.78     3832.82    160.03 o 
   2   8  -6     8065.81     8364.76    303.66 o 
   4   8  -6     3124.94     3136.29    294.25 o 
   6   8  -6     1988.51     2117.92    204.94 o 
   8   8  -6     6666.88     6852.78    432.41 o 
  10   8  -6     8865.45     9444.85    709.16 o 
  12   8  -6     3016.71     3692.33    436.44 o 
  14   8  -6     7169.89     9760.37   1675.14 o 
  16   8  -6     3112.87     3045.83    329.02 o 
  18   8  -6     1603.25     1502.42    541.91 o 
  20   8  -6     3434.99     4057.63    683.29 o 
  22   8  -6     3924.68     4415.02   1152.46 o 
 -17   9  -6       50.15      104.37    133.84 o 
 -15   9  -6      557.91      535.78    175.61 o 
 -13   9  -6      416.00      528.03    152.61 o 
 -11   9  -6      447.94      464.72    155.02 o 
  -9   9  -6      845.03      886.49    157.35 o 
  -7   9  -6     1605.59     1553.28    218.40 o 
  -5   9  -6      579.87      501.65    101.58 o 
  -3   9  -6       20.27      -20.14     55.59 o 
  -1   9  -6     7336.02     7141.41    259.14 o 
   1   9  -6     2097.34     2160.26    230.74 o 
   3   9  -6     5887.91     6058.11    448.38 o 
   5   9  -6     6985.03     7102.86    396.53 o 
   7   9  -6     6112.22     5977.41    459.35 o 
   9   9  -6     2828.66     2923.86    266.58 o 
  11   9  -6     4010.56     4258.62    387.27 o 
  13   9  -6     6102.07     6726.60    460.67 o 
  15   9  -6     1710.87     1521.30    247.64 o 
  17   9  -6     1424.57     1560.93    264.25 o 
  19   9  -6     3308.96     4079.62    969.67 o 
  21   9  -6     2525.21     2740.00    980.72 o 
 -16  10  -6     2133.28     2313.41    399.07 o 
 -14  10  -6     2233.56     2435.51    339.76 o 
 -12  10  -6     5921.88     6235.04    474.89 o 
 -10  10  -6     3197.77     3588.15    278.60 o 
  -8  10  -6     3429.58     4263.55    318.20 o 
  -6  10  -6      539.74      700.00    109.52 o 
  -4  10  -6     4092.01     4655.76    282.25 o 
  -2  10  -6     5294.08     5600.78    246.11 o 
   0  10  -6     2155.53     2740.24    237.35 o 
   2  10  -6     6556.82     6308.82    424.57 o 
   4  10  -6      860.57      895.10    162.78 o 
   6  10  -6     8355.37     8870.07    524.80 o 
   8  10  -6     1876.36     2804.32    389.42 o 
  10  10  -6     3183.38     3421.52    389.39 o 
  12  10  -6     1282.86     1349.46    320.96 o 
  14  10  -6     3278.96     3611.96    402.48 o 
  16  10  -6     1143.71     1411.27    368.36 o 
  18  10  -6     1228.72     1114.70    399.75 o 
  20  10  -6      867.99      712.31    405.01 o 
 -13  11  -6     3756.48     3831.61    363.51 o 
 -11  11  -6     2562.17     2920.01    261.75 o 
  -9  11  -6     1598.78     1541.01    221.20 o 
  -7  11  -6     2205.01     2619.48    222.91 o 
  -5  11  -6     3134.20     3562.16    225.59 o 
  -3  11  -6     2357.04     2499.32    188.35 o 
  -1  11  -6      398.78      493.38     86.00 o 
   1  11  -6     1943.21     2119.49    394.34 o 
   3  11  -6     3565.03     4030.39    404.40 o 
   5  11  -6     4287.02     4407.06    453.15 o 
   7  11  -6      414.38      574.17    162.31 o 
   9  11  -6     1220.25     1373.88    257.03 o 
  11  11  -6     3262.16     3698.42    428.78 o 
  13  11  -6     3988.30     3926.87    411.55 o 
  15  11  -6     1771.83     1297.59    873.03 o 
  17  11  -6      270.01      137.84    198.86 o 
 -12  12  -6      227.64      182.32    162.52 o 
 -10  12  -6       98.20      154.25    105.68 o 
  -8  12  -6      123.20      111.87     90.86 o 
  -6  12  -6      557.62      389.03    117.27 o 
  -4  12  -6      381.11      508.65    139.02 o 
  -2  12  -6       37.78       68.09     76.83 o 
   0  12  -6     1355.77     1010.85    276.84 o 
   2  12  -6     1518.67     1226.11    326.80 o 
   4  12  -6     1344.48     1266.49    392.70 o 
   6  12  -6       61.32       97.59    131.22 o 
   8  12  -6      856.79     1093.04    206.27 o 
  10  12  -6      174.36       73.09    113.94 o 
  12  12  -6      286.98      121.32    139.82 o 
  14  12  -6       94.23       47.81    154.72 o 
  -9  13  -6      633.96      382.90    173.71 o 
  -7  13  -6      291.05      208.79    119.58 o 
  -5  13  -6      479.48      234.81    136.40 o 
  -3  13  -6     1323.61      838.88    215.50 o 
  -1  13  -6      484.57      718.68    203.43 o 
   1  13  -6      684.85      509.47    153.24 o 
   3  13  -6      567.92      343.52    199.73 o 
   5  13  -6      765.84      501.03    243.51 o 
   7  13  -6     1191.84     1337.25    246.94 o 
   9  13  -6     2252.41     2043.44    287.09 o 
  11  13  -6     1696.71     1270.02    624.90 o 
  -4  14  -6     1038.69     1150.57    508.54 o 
  -2  14  -6     1996.84     1493.01    502.58 o 
   0  14  -6     1645.15     1333.80    247.74 o 
   2  14  -6     1231.18      809.72    177.43 o 
   4  14  -6     1553.62     1690.21    333.17 o 
   6  14  -6      352.92      588.53    241.47 o 
 -23   1  -5     3630.54     4140.66    443.88 o 
 -21   1  -5     2690.52     2782.29    352.13 o 
 -19   1  -5      833.48      503.34    270.22 o 
 -17   1  -5     8714.51     8684.50    525.59 o 
 -15   1  -5    24482.66    24372.07   1387.08 o 
 -13   1  -5     1710.96     2075.38    230.43 o 
 -11   1  -5     1632.13     1811.29    182.20 o 
  -9   1  -5     1516.03     1436.67    150.47 o 
  -7   1  -5    31840.30    31113.29    992.00 o 
  -5   1  -5    42182.48    44490.52   1358.57 o 
  -3   1  -5    26931.59    24971.79    715.76 o 
  -1   1  -5     9773.42     8502.04    357.41 o 
   1   1  -5     8315.41     8006.27    352.61 o 
   3   1  -5    24962.12    25117.72    800.12 o 
   5   1  -5    63601.50    61804.66   3784.94 o 
   7   1  -5    13213.87    12591.59    301.45 o 
   9   1  -5     1280.04     1065.93     79.96 o 
  11   1  -5    24739.51    25499.59    886.24 o 
  13   1  -5    12507.72    12449.15    488.77 o 
  15   1  -5     5328.53     5828.43    333.58 o 
  17   1  -5     3981.13     4290.27    387.72 o 
  19   1  -5     8873.12     8686.72    558.22 o 
  21   1  -5    10345.01    10664.12    629.41 o 
  23   1  -5     5457.87     5821.10    450.94 o 
  25   1  -5      955.91      734.66    680.82 o 
  27   1  -5     3253.56     3463.52    413.69 o 
 -24   2  -5     2456.63     2454.58    507.51 o 
 -22   2  -5     1535.05     1641.88    263.79 o 
 -20   2  -5       18.60      107.46    102.47 o 
 -18   2  -5       11.08       45.63     78.67 o 
 -16   2  -5     3049.10     2703.13    424.03 o 
 -14   2  -5     3459.40     3131.83    332.37 o 
 -12   2  -5      868.68     1006.44    171.20 o 
 -10   2  -5      383.80      616.26    120.39 o 
  -8   2  -5     6371.98     5920.70    248.72 o 
  -6   2  -5    26352.78    24547.15    772.21 o 
  -4   2  -5    17676.53    16901.31    504.39 o 
  -2   2  -5     9084.74     9229.13    270.77 o 
   0   2  -5    45261.50    46368.66   1443.58 o 
   2   2  -5    18606.97    19939.10    544.11 o 
   4   2  -5     4858.67     5263.93     79.04 o 
   6   2  -5    11369.36    11779.91    322.36 o 
   8   2  -5     1516.89     1607.50     92.72 o 
  10   2  -5    15055.72    16028.87   1136.18 o 
  12   2  -5    11838.59    11196.52    346.65 o 
  14   2  -5     1167.38     1129.49    198.52 o 
  16   2  -5     2593.20     2648.19    353.30 o 
  18   2  -5     3816.64     3830.83    607.35 o 
  20   2  -5     8155.15     8437.84    554.70 o 
  22   2  -5     1613.06     1817.64    296.85 o 
  24   2  -5     1019.36      955.54    239.05 o 
  26   2  -5      311.14      168.74    386.59 o 
 -23   3  -5     1325.04     1177.37    280.39 o 
 -21   3  -5     1748.40     2199.68    277.07 o 
 -19   3  -5      173.01      133.61    111.17 o 
 -17   3  -5     2653.78     2973.45    354.14 o 
 -15   3  -5    11969.50    11747.76    580.17 o 
 -13   3  -5     5418.80     4919.85    274.52 o 
 -11   3  -5     9088.72     9526.90    463.33 o 
  -9   3  -5     1850.67     1931.03    145.37 o 
  -7   3  -5     3605.46     3045.32    198.70 o 
  -5   3  -5     9431.98     9691.81    319.64 o 
  -3   3  -5     8491.64     7913.68    274.05 o 
  -1   3  -5     5265.73     5453.16    332.12 o 
   1   3  -5    28969.09    33049.37   3913.47 o 
   3   3  -5     6587.55     6841.53    130.00 o 
   5   3  -5     1686.45     1506.02     70.27 o 
   7   3  -5      216.16      149.70     35.57 o 
   9   3  -5     3353.07     3146.60    224.60 o 
  11   3  -5     7197.59     7662.18    293.18 o 
  13   3  -5     3571.08     3899.98    276.99 o 
  15   3  -5      205.94      415.35    132.81 o 
  17   3  -5       20.78     -110.39    117.60 o 
  19   3  -5     2610.93     2723.17    352.11 o 
  21   3  -5     1002.86     1032.09    185.63 o 
  23   3  -5      900.06      959.35    256.07 o 
  25   3  -5      894.36      825.26    231.23 o 
 -22   4  -5     2637.75     2681.19    294.63 o 
 -20   4  -5      107.31      100.28    134.15 o 
 -18   4  -5     1486.28     1518.76    265.51 o 
 -16   4  -5     3979.18     4176.87    343.39 o 
 -14   4  -5     8298.40     8109.07    399.80 o 
 -12   4  -5     5575.95     6138.83    290.82 o 
 -10   4  -5     5178.50     5341.30    238.33 o 
  -8   4  -5    14960.89    13493.41    455.80 o 
  -6   4  -5    39232.57    37581.41   1089.66 o 
  -4   4  -5    52032.46    48133.70   1262.36 o 
  -2   4  -5     3083.77     2732.92    175.62 o 
   0   4  -5    45508.62    45571.80   2052.20 o 
   2   4  -5    28524.29    25741.85    549.87 o 
   4   4  -5    20037.96    20818.10    606.06 o 
   6   4  -5     9787.38     9632.59    144.66 o 
   8   4  -5     9911.50     9475.10    251.88 o 
  10   4  -5    22274.13    20153.60    539.51 o 
  12   4  -5    10782.72    10908.92    329.72 o 
  14   4  -5     8129.06     8779.90    312.38 o 
  16   4  -5      160.34       37.31     62.98 o 
  18   4  -5      866.11      900.59    174.05 o 
  20   4  -5     7172.48     7520.60    610.65 o 
  22   4  -5     2411.10     2385.44    346.22 o 
  24   4  -5       35.19      -37.89    148.32 o 
  26   4  -5     1274.25      560.99    688.02 o 
 -21   5  -5      273.18      157.24    135.54 o 
 -19   5  -5       16.36      153.13    130.92 o 
 -17   5  -5      552.80      395.63    138.80 o 
 -15   5  -5     1462.40     1444.09    173.05 o 
 -13   5  -5     1865.74     1945.47    209.78 o 
 -11   5  -5     3865.22     3947.25    256.26 o 
  -9   5  -5     3116.81     2674.52    163.72 o 
  -7   5  -5     3679.59     3306.11    254.27 o 
  -5   5  -5    13180.67    12468.00    360.91 o 
  -3   5  -5    12100.04    11846.72    344.12 o 
  -1   5  -5    13617.13    14607.24    396.98 o 
   1   5  -5     9440.62     9704.33    232.95 o 
   3   5  -5    17894.63    17603.74    414.60 o 
   5   5  -5     2568.87     2395.89    265.42 o 
   7   5  -5     1326.82     1573.21    192.27 o 
   9   5  -5     4855.17     5039.05    197.76 o 
  11   5  -5     3242.80     3665.30    166.22 o 
  13   5  -5      748.86      553.85    114.39 o 
  15   5  -5     1681.04     1716.45    191.21 o 
  17   5  -5     3236.63     2935.53    274.21 o 
  19   5  -5      639.16      712.34    136.46 o 
  21   5  -5     1237.72     2015.49    214.87 o 
  23   5  -5      111.34       58.06    196.96 o 
  25   5  -5      274.24      398.16    212.75 o 
 -22   6  -5      482.55      749.71    204.47 o 
 -20   6  -5      974.42     1265.05    258.40 o 
 -18   6  -5     1686.01     1891.16    235.06 o 
 -16   6  -5     2577.48     2942.78    241.90 o 
 -14   6  -5     4158.09     4460.93    279.91 o 
 -12   6  -5     1999.56     2199.06    185.94 o 
 -10   6  -5     3629.67     4126.64    257.56 o 
  -8   6  -5     6784.61     6334.07    294.23 o 
  -6   6  -5     4881.42     4496.88    255.48 o 
  -4   6  -5     5556.26     5829.03    447.19 o 
  -2   6  -5    11258.52    11145.71   1037.53 o 
   0   6  -5    28491.26    29327.55    613.14 o 
   2   6  -5    21518.62    23380.90   1260.18 o 
   4   6  -5     9936.37    10749.08    752.86 o 
   6   6  -5     7794.06     7376.89    319.23 o 
   8   6  -5    17082.95    17198.66    725.37 o 
  10   6  -5    12801.99    12427.16    525.66 o 
  12   6  -5     9767.19     9647.68    305.95 o 
  14   6  -5     2659.71     2887.13    190.28 o 
  16   6  -5     4015.22     4122.16    347.90 o 
  18   6  -5     5779.73     6794.17    516.92 o 
  20   6  -5     1787.65     1582.11    312.41 o 
  22   6  -5     2213.86     2098.04    450.10 o 
  24   6  -5      386.55      307.06    164.23 o 
 -21   7  -5     1030.82     1019.28    275.44 o 
 -19   7  -5     1225.21     1364.95    237.59 o 
 -17   7  -5      775.54     1304.54    203.09 o 
 -15   7  -5     4030.71     4715.51    391.04 o 
 -13   7  -5     5996.79     6126.38    607.18 o 
 -11   7  -5      676.71      880.16    132.17 o 
  -9   7  -5     1127.81     1188.35    159.32 o 
  -7   7  -5    16621.45    16414.85    574.47 o 
  -5   7  -5    13922.21    13883.29    466.19 o 
  -3   7  -5     1022.20     1230.90    114.18 o 
  -1   7  -5     4486.12     4427.00    171.30 o 
   1   7  -5     9227.26    10547.14    550.54 o 
   3   7  -5    20965.75    21227.45    655.81 o 
   5   7  -5     3725.25     3158.13    312.53 o 
   7   7  -5     7005.20     7209.04    663.51 o 
   9   7  -5     6432.27     6678.59    361.21 o 
  11   7  -5     7288.83     7640.48    577.81 o 
  13   7  -5     5108.83     4807.72    228.52 o 
  15   7  -5      408.70      421.02    113.95 o 
  17   7  -5     1352.49     1227.03    190.13 o 
  19   7  -5     3374.73     3515.56    447.63 o 
  21   7  -5     3845.71     4129.04    502.30 o 
  23   7  -5      350.06      451.78    240.48 o 
 -20   8  -5      240.59      234.44    141.84 o 
 -18   8  -5       42.55       65.45    107.20 o 
 -16   8  -5      129.36       71.40    105.17 o 
 -14   8  -5        4.47      -45.15     93.07 o 
 -12   8  -5      570.22      540.73    150.68 o 
 -10   8  -5      662.70      810.47    122.25 o 
  -8   8  -5      322.14      337.04    131.78 o 
  -6   8  -5      262.11      267.70     82.12 o 
  -4   8  -5      156.42      156.85     66.12 o 
  -2   8  -5     1751.52     1825.27    109.38 o 
   0   8  -5     5996.04     6492.53    207.27 o 
   2   8  -5      956.76     1360.40    279.69 o 
   4   8  -5     1903.63     2158.89    191.74 o 
   6   8  -5     2559.15     2340.48    202.59 o 
   8   8  -5     6282.73     6365.81    409.29 o 
  10   8  -5     1826.56     2013.80    202.17 o 
  12   8  -5     2422.37     2397.35    239.69 o 
  14   8  -5     4709.10     4521.79    448.81 o 
  16   8  -5      588.39      654.63    112.23 o 
  18   8  -5      432.85      425.85    162.01 o 
  20   8  -5      624.47      323.16    208.56 o 
  22   8  -5      842.58     1415.49    459.10 o 
 -17   9  -5     2767.48     2445.14    342.63 o 
 -15   9  -5     2869.64     3867.51    349.03 o 
 -13   9  -5     5004.49     5803.85    384.59 o 
 -11   9  -5     2921.47     3371.72    243.14 o 
  -9   9  -5     3747.03     4247.38    344.47 o 
  -7   9  -5     5872.68     6558.36    315.30 o 
  -5   9  -5     7862.70     9360.88    451.50 o 
  -3   9  -5     4336.36     4656.67    215.61 o 
  -1   9  -5     3012.94     3072.51    171.42 o 
   1   9  -5     3492.19     4163.95    178.44 o 
   3   9  -5     3462.68     3720.84    256.67 o 
   5   9  -5     5243.41     5085.33    421.99 o 
   7   9  -5     6565.41     7110.42    420.60 o 
   9   9  -5     8293.25     9178.77    611.79 o 
  11   9  -5     3047.23     3958.53    480.83 o 
  13   9  -5     7206.91    10015.24   1907.98 o 
  15   9  -5     5629.75     6525.32   1265.77 o 
  17   9  -5     1733.92     1854.47    499.47 o 
  19   9  -5     1547.29     1967.38    478.05 o 
  21   9  -5     1013.31     1178.12    425.96 o 
 -16  10  -5     3902.69     4357.69    441.89 o 
 -14  10  -5     5138.24     5537.65    383.95 o 
 -12  10  -5     2536.29     3095.00    277.82 o 
 -10  10  -5      396.86      287.85    106.08 o 
  -8  10  -5     3650.35     4181.31    301.87 o 
  -6  10  -5     3587.36     3765.01    220.55 o 
  -4  10  -5     6392.38     6757.90    433.01 o 
  -2  10  -5     1285.91     1059.28    110.74 o 
   0  10  -5     3876.85     3941.09    211.57 o 
   2  10  -5     6366.84     6860.10    932.49 o 
   4  10  -5     3437.54     3171.53    302.34 o 
   6  10  -5      844.14     1060.24    183.84 o 
   8  10  -5      860.29     1083.00    199.62 o 
  10  10  -5     5877.82     5907.12    475.52 o 
  12  10  -5     2655.60     3055.57    531.70 o 
  14  10  -5     2237.94     2389.50    339.93 o 
  16  10  -5      484.49      643.24    209.08 o 
  18  10  -5     1717.57     1846.23    499.69 o 
  20  10  -5     2715.91     2767.10    771.78 o 
 -15  11  -5      252.86      199.96    112.02 o 
 -13  11  -5      505.72      495.49    174.47 o 
 -11  11  -5     1531.44     1607.06    274.75 o 
  -9  11  -5      972.98     1238.35    174.27 o 
  -7  11  -5      439.18      565.04    145.16 o 
  -5  11  -5      144.20       64.95     61.35 o 
  -3  11  -5      816.65      685.16    185.90 o 
  -1  11  -5     1378.09      956.05    166.60 o 
   1  11  -5      816.25      800.11    142.75 o 
   3  11  -5      155.98      352.03    107.87 o 
   5  11  -5      756.34      966.47    157.45 o 
   7  11  -5     2102.88     2251.61    255.40 o 
   9  11  -5     4524.34     4231.56    476.71 o 
  11  11  -5     1082.41      759.28    225.82 o 
  13  11  -5      274.69      657.26    251.84 o 
  15  11  -5     3310.39     3580.76    493.04 o 
  17  11  -5     2420.66     2380.20    412.28 o 
 -12  12  -5     2879.88     3256.09    308.41 o 
 -10  12  -5     1141.68      849.82    324.45 o 
  -8  12  -5     1115.00      568.02    160.11 o 
  -6  12  -5      947.56      801.24    113.98 o 
  -4  12  -5     3084.33     3324.11    279.37 o 
  -2  12  -5     1174.54      867.07    183.17 o 
   0  12  -5       70.27       50.58     93.90 o 
   2  12  -5      122.54      211.82    124.26 o 
   4  12  -5      420.48      246.21    114.84 o 
   6  12  -5     1058.36     1290.62    200.64 o 
   8  12  -5     1522.86     1641.24    325.64 o 
  10  12  -5     2442.69     2772.00    669.63 o 
  12  12  -5     1309.06      861.78    763.42 o 
  14  12  -5     3259.33     3368.43    396.19 o 
  16  12  -5     1578.37     1841.62    394.63 o 
  -9  13  -5      407.17      255.49    196.81 o 
  -7  13  -5     1797.82     1052.48    947.66 o 
  -5  13  -5      395.92      341.94    109.22 o 
  -3  13  -5      153.51      114.08    111.94 o 
  -1  13  -5     1071.64      757.38    226.10 o 
   1  13  -5     1390.89     1135.22    225.74 o 
   3  13  -5     2637.15     3038.21    362.86 o 
   5  13  -5      407.58      498.51    163.71 o 
   7  13  -5      586.45      464.33    186.37 o 
   9  13  -5      607.63      440.30    232.39 o 
  11  13  -5      808.29      362.17    315.39 o 
  -4  14  -5     1002.37      924.29    301.52 o 
  -2  14  -5     1418.66     1584.08    330.72 o 
   0  14  -5     1025.71      778.17    310.54 o 
   2  14  -5      189.16       15.28     81.21 o 
   4  14  -5      932.45      862.63    182.19 o 
   6  14  -5     1908.58     1909.14    332.46 o 
   8  14  -5      689.21      758.19    203.36 o 
 -24   0  -4     5225.46     5603.57    677.00 o 
 -22   0  -4     9947.51     9363.50    734.33 o 
 -20   0  -4     3059.05     3399.44    520.53 o 
 -18   0  -4     2515.57     2595.08    399.94 o 
 -16   0  -4    29223.51    29017.47   2271.81 o 
 -14   0  -4    46233.83    45030.36   2590.46 o 
 -12   0  -4    20074.82    19283.39   1034.56 o 
 -10   0  -4    21303.07    20161.70    970.47 o 
  -8   0  -4    39615.30    35097.79   1569.19 o 
  -6   0  -4    76830.21    69268.91   3292.80 o 
  -4   0  -4    20308.53    21093.89    841.25 o 
  -2   0  -4   137237.77   136851.80   7582.55 o 
   0   0  -4    59409.87    57852.54   2388.03 o 
   2   0  -4    70301.18    73189.04   3767.81 o 
   4   0  -4    62299.15    68066.60   1886.70 o 
   6   0  -4    26214.69    27300.25    627.79 o 
   8   0  -4    10392.35    12557.96    673.57 o 
  10   0  -4    14952.71    16077.89    761.99 o 
  12   0  -4    19701.12    19623.37   1158.79 o 
  14   0  -4    18511.01    18463.64   1166.44 o 
  16   0  -4     2418.00     2669.20    455.50 o 
  18   0  -4     5919.73     5541.01    487.74 o 
  20   0  -4     5835.45     6600.96    563.29 o 
  22   0  -4    11323.94    10170.81   1232.21 o 
  24   0  -4     2275.24     2349.88    417.36 o 
  26   0  -4      670.46       55.56    465.78 o 
 -23   1  -4     1200.22      677.67    457.43 o 
 -21   1  -4      147.39       94.35    135.00 o 
 -19   1  -4      206.01      183.15    104.19 o 
 -17   1  -4     1152.78      859.89    377.01 o 
 -15   1  -4     3204.66     3040.37    319.51 o 
 -13   1  -4     1008.29      970.00    140.63 o 
 -11   1  -4     3675.18     3499.14    244.69 o 
  -9   1  -4     2791.30     2523.99    203.31 o 
  -7   1  -4     9492.91     9068.98    359.45 o 
  -5   1  -4    15473.92    15083.88    559.70 o 
  -3   1  -4      867.23      815.97     76.26 o 
  -1   1  -4    30103.49    31043.02    991.82 o 
   1   1  -4     6952.44     7346.59    281.76 o 
   3   1  -4    48279.56    47764.04   1245.81 o 
   5   1  -4     7363.96     7465.70    161.82 o 
   7   1  -4    14281.64    16807.09   1004.32 o 
   9   1  -4     1528.06     2535.22    406.98 o 
  11   1  -4    19781.27    19439.19    633.84 o 
  13   1  -4     2009.32     1938.61    141.81 o 
  15   1  -4     4538.83     4845.48    314.28 o 
  17   1  -4     9058.53     9158.52    501.91 o 
  19   1  -4     1218.46      999.34    162.11 o 
  21   1  -4     1807.13     1983.42    514.36 o 
  23   1  -4      594.57      537.80    239.83 o 
  25   1  -4      901.14      586.15    264.60 o 
  27   1  -4      790.61      496.04    450.80 o 
 -24   2  -4     1369.18     1281.55    344.30 o 
 -22   2  -4     2553.24     2947.67    320.60 o 
 -20   2  -4      523.67      523.49    168.12 o 
 -18   2  -4      899.38      814.53    168.90 o 
 -16   2  -4     6051.41     5966.92    335.23 o 
 -14   2  -4     8439.41     8886.22    449.66 o 
 -12   2  -4     1097.76     1414.23    170.24 o 
 -10   2  -4    13138.56    13964.44    563.78 o 
  -8   2  -4     8962.90     8506.96    433.28 o 
  -6   2  -4     6840.62     5863.25    311.84 o 
  -4   2  -4     9533.45    10176.21    335.45 o 
  -2   2  -4    27265.80    26919.35    887.77 o 
   0   2  -4       49.81       96.30     33.05 o 
   2   2  -4    82283.81    88869.48   6576.29 o 
   4   2  -4     1516.59     1555.48    127.64 o 
   6   2  -4     4354.78     4749.07    171.02 o 
   8   2  -4     3066.04     2806.16    206.66 o 
  10   2  -4    12468.73    11570.55    343.60 o 
  12   2  -4     4759.19     4785.86    251.84 o 
  14   2  -4     5877.75     5611.14    314.99 o 
  16   2  -4     7939.80     9000.94    405.29 o 
  18   2  -4     7781.75     8465.88    512.15 o 
  20   2  -4     6256.50     6362.65    411.38 o 
  22   2  -4     3622.62     4065.28    434.65 o 
  24   2  -4     2536.71     2881.48    385.04 o 
  26   2  -4     1756.85     1195.70   1111.31 o 
 -23   3  -4     1373.03     1421.80    240.15 o 
 -21   3  -4      869.17     1094.27    302.92 o 
 -19   3  -4     2412.64     2467.07    251.31 o 
 -17   3  -4     5045.94     5332.45    331.67 o 
 -15   3  -4     3340.38     3400.11    242.94 o 
 -13   3  -4     3652.90     3830.52    217.46 o 
 -11   3  -4      436.99      558.53     93.47 o 
  -9   3  -4      123.01      177.20     62.45 o 
  -7   3  -4    27954.56    26143.30    721.41 o 
  -5   3  -4     8319.44     8089.63    230.39 o 
  -3   3  -4     1825.47     1970.09    113.85 o 
  -1   3  -4     6778.02     6334.03    180.07 o 
   1   3  -4    47117.54    46893.97   1106.36 o 
   3   3  -4    25718.07    25398.71    606.40 o 
   5   3  -4      186.82      147.78     20.49 o 
   7   3  -4     3264.15     3392.31    130.64 o 
   9   3  -4    10282.31    10887.61    409.28 o 
  11   3  -4    24679.03    27319.71   1432.49 o 
  13   3  -4     4756.03     4953.97    314.46 o 
  15   3  -4      940.37     1083.25    163.03 o 
  17   3  -4     2529.01     2662.81    303.39 o 
  19   3  -4    10003.83    10301.42    527.15 o 
  21   3  -4     6037.40     6378.58    502.86 o 
  23   3  -4      486.20      510.16    286.82 o 
  25   3  -4     1534.48     1291.68    952.57 o 
 -22   4  -4      396.97      457.90    189.55 o 
 -20   4  -4     1441.92     1624.13    236.11 o 
 -18   4  -4      113.76      -16.41     75.96 o 
 -16   4  -4      490.58      431.48    131.77 o 
 -14   4  -4     2591.58     2956.19    240.39 o 
 -12   4  -4     1295.80     1364.16    129.48 o 
 -10   4  -4     1859.18     1971.89    139.14 o 
  -8   4  -4     6305.89     5554.05    210.60 o 
  -6   4  -4     2082.08     1922.20    179.86 o 
  -4   4  -4     3767.55     4365.33    216.66 o 
  -2   4  -4    14383.84    13666.81    479.00 o 
   0   4  -4    19092.18    18947.06    413.95 o 
   2   4  -4    30664.29    32898.38    629.01 o 
   4   4  -4     8270.66     7911.07    280.50 o 
   6   4  -4     4633.00     3882.17     97.55 o 
   8   4  -4    13363.89    13813.12    357.11 o 
  10   4  -4     7101.86     7673.20    670.58 o 
  12   4  -4     5199.79     5917.15    361.53 o 
  14   4  -4     1593.58     1926.08    212.50 o 
  16   4  -4       17.15       96.29    122.32 o 
  18   4  -4     2599.41     2512.55    239.10 o 
  20   4  -4      957.86     1205.31    230.54 o 
  22   4  -4      219.11       89.50    160.45 o 
  24   4  -4      318.92      -10.82    153.35 o 
  26   4  -4       42.58       56.41    146.65 o 
 -23   5  -4     1287.51     1520.51    289.77 o 
 -21   5  -4     2411.49     2815.48    300.61 o 
 -19   5  -4     1297.56     1483.58    197.80 o 
 -17   5  -4     6878.93     7650.36    516.21 o 
 -15   5  -4     4324.79     5167.26    420.43 o 
 -13   5  -4     6177.08     6286.37    353.26 o 
 -11   5  -4    10602.57    10784.42    404.28 o 
  -9   5  -4    15631.81    17506.17   1599.25 o 
  -7   5  -4    25163.56    23481.08    667.43 o 
  -5   5  -4    24571.05    24043.72    638.07 o 
  -3   5  -4    23106.69    22065.48    551.97 o 
  -1   5  -4     2722.97     2385.57    123.50 o 
   1   5  -4    25859.33    25176.70    516.73 o 
   3   5  -4    55450.14    52473.68   2947.33 o 
   5   5  -4    23001.73    22607.30    977.19 o 
   7   5  -4    12056.42    12483.36    318.04 o 
   9   5  -4    36935.69    38862.30   1055.32 o 
  11   5  -4    23737.54    23562.60    686.42 o 
  13   5  -4    19238.25    19905.52    646.67 o 
  15   5  -4     3804.73     3984.44    287.48 o 
  17   5  -4     1933.27     2576.83    384.21 o 
  19   5  -4     6006.80     6537.13    530.39 o 
  21   5  -4     5696.62     5789.00    565.62 o 
  23   5  -4      381.75      564.96    155.07 o 
  25   5  -4      101.84      129.58    213.82 o 
 -22   6  -4      154.79      269.14    180.88 o 
 -20   6  -4      162.45      202.93    167.57 o 
 -18   6  -4     1449.12     1624.17    279.17 o 
 -16   6  -4     4159.42     4810.91    452.21 o 
 -14   6  -4     1800.56     2021.70    210.42 o 
 -12   6  -4       42.02      -43.93     68.39 o 
 -10   6  -4      636.21      901.63    131.16 o 
  -8   6  -4     5564.16     5277.56    205.75 o 
  -6   6  -4    15446.38    14428.80    513.15 o 
  -4   6  -4     5978.04     5845.75    228.06 o 
  -2   6  -4    10058.65    10632.58    355.90 o 
   0   6  -4    17957.57    18357.21    429.29 o 
   2   6  -4    22684.47    22226.09    519.45 o 
   4   6  -4    14595.79    13911.75    541.09 o 
   6   6  -4      520.75      380.64    108.71 o 
   8   6  -4     1402.28     1130.80    143.04 o 
  10   6  -4    21909.93    22239.51    825.84 o 
  12   6  -4    17165.64    16733.73    734.77 o 
  14   6  -4      521.08      462.89    100.16 o 
  16   6  -4      430.90      270.75    141.39 o 
  18   6  -4     5657.92     5524.84    331.35 o 
  20   6  -4     3298.95     3583.05    300.19 o 
  22   6  -4      427.87      472.28    151.16 o 
  24   6  -4      610.44      414.43    229.83 o 
 -21   7  -4     1347.84     1093.36    214.82 o 
 -19   7  -4      154.01      120.10    131.80 o 
 -17   7  -4        2.93      186.02    103.96 o 
 -15   7  -4      377.33      276.19    105.65 o 
 -13   7  -4      956.91      822.57    154.91 o 
 -11   7  -4     2192.22     2103.40    208.20 o 
  -9   7  -4     2061.88     2379.75    172.74 o 
  -7   7  -4     1962.05     2114.97    188.30 o 
  -5   7  -4      604.28      697.52     84.57 o 
  -3   7  -4     3178.03     3349.40    167.18 o 
  -1   7  -4     9256.52     9423.39    345.92 o 
   1   7  -4     8532.26     8030.84    229.47 o 
   3   7  -4     9023.80     9408.81    407.69 o 
   5   7  -4     1885.18     2046.08    421.32 o 
   7   7  -4     7306.22     7019.23    393.05 o 
   9   7  -4     4141.73     4188.30    265.69 o 
  11   7  -4     1592.75     1562.90    225.24 o 
  13   7  -4     2181.56     2135.18    147.60 o 
  15   7  -4     3131.17     3591.17    222.80 o 
  17   7  -4     4069.62     4295.39    393.61 o 
  19   7  -4      939.12      719.79    248.01 o 
  21   7  -4      208.03      307.90    184.83 o 
  23   7  -4      158.97      127.18    172.79 o 
 -20   8  -4     1788.69     1636.87    297.57 o 
 -18   8  -4     1782.32     1649.17    244.70 o 
 -16   8  -4      569.23      865.11    214.61 o 
 -14   8  -4     2439.00     2465.07    242.82 o 
 -12   8  -4     1050.94     1379.82    164.35 o 
 -10   8  -4     1412.21     1783.15    193.96 o 
  -8   8  -4     4337.63     4708.06    264.28 o 
  -6   8  -4     5433.91     5216.82    300.29 o 
  -4   8  -4     3075.83     3241.39    309.61 o 
  -2   8  -4     2591.14     3111.46    158.14 o 
   0   8  -4     2179.66     2121.68    107.43 o 
   2   8  -4     2388.63     2467.34    234.96 o 
   4   8  -4    16176.55    16107.55    680.13 o 
   6   8  -4      866.48      627.03    178.49 o 
   8   8  -4     1182.25     1285.17    181.36 o 
  10   8  -4    15113.14    15414.88    898.06 o 
  12   8  -4     7501.60     8668.08   1093.23 o 
  14   8  -4     1539.80     1748.59    264.28 o 
  16   8  -4     1338.13     1307.20    219.03 o 
  18   8  -4     4025.81     4079.50    381.20 o 
  20   8  -4     2437.17     2468.91    786.38 o 
  22   8  -4      420.06      218.63    528.15 o 
 -19   9  -4       42.61     -144.02    144.02 o 
 -17   9  -4      602.66      679.88    163.57 o 
 -15   9  -4     1961.86     1719.57    208.20 o 
 -13   9  -4      267.98      279.15    140.51 o 
 -11   9  -4      744.00      535.23    142.79 o 
  -9   9  -4     1474.54     1720.90    174.62 o 
  -7   9  -4     3489.19     3941.84    292.51 o 
  -5   9  -4      684.30      702.00     97.59 o 
  -3   9  -4      458.26      425.74     69.75 o 
  -1   9  -4      265.29      363.00     76.68 o 
   1   9  -4     2460.42     2551.98    197.33 o 
   3   9  -4       70.25      184.67    111.91 o 
   5   9  -4     1079.53     1349.73    252.39 o 
   7   9  -4     2758.72     2494.58    468.44 o 
   9   9  -4     6270.66     6504.44    465.24 o 
  11   9  -4     3917.85     4474.63    369.68 o 
  13   9  -4     4439.89     4331.59    415.17 o 
  15   9  -4     1803.00     1207.12    238.80 o 
  17   9  -4     2213.73     2423.90    513.47 o 
  19   9  -4     2141.01     2298.73    882.51 o 
  21   9  -4     1673.39     1759.53    526.48 o 
 -16  10  -4     1115.19     1080.40    272.79 o 
 -14  10  -4     1050.14      935.51    211.31 o 
 -12  10  -4     3192.73     3844.13    273.72 o 
 -10  10  -4     4504.59     5438.22    356.68 o 
  -8  10  -4     3243.01     3319.23    370.55 o 
  -6  10  -4      848.83      808.44    132.46 o 
  -4  10  -4     5416.98     5869.29    267.61 o 
  -2  10  -4     4929.83     5432.01    271.48 o 
   0  10  -4     7397.93     7566.38    377.61 o 
   2  10  -4     7561.08     8097.67    505.16 o 
   4  10  -4    10790.39    11439.72    710.96 o 
   6  10  -4     8192.81     8645.12   2008.10 o 
   8  10  -4     3437.74     4149.80    458.17 o 
  10  10  -4     2225.96     2361.77    382.92 o 
  12  10  -4     1151.04     1126.92    231.12 o 
  14  10  -4     2156.32     3282.72    874.55 o 
  16  10  -4     1434.62     2032.87    279.65 o 
  18  10  -4     1553.84     2096.43    748.00 o 
  20  10  -4      676.50      392.99    348.83 o 
 -15  11  -4     4218.75     4336.46    420.16 o 
 -13  11  -4     3710.87     3838.55    457.91 o 
 -11  11  -4     1520.49     1600.97    335.75 o 
  -9  11  -4     2571.61     2564.49    206.22 o 
  -7  11  -4     5094.59     5600.56    240.51 o 
  -5  11  -4     3209.57     3504.50    195.61 o 
  -3  11  -4     3470.15     3503.58    250.47 o 
  -1  11  -4     1897.29     1464.36    227.16 o 
   1  11  -4     2958.63     3042.05    637.79 o 
   3  11  -4     5047.98     5250.56    496.02 o 
   5  11  -4     2515.33     2411.85    303.47 o 
   7  11  -4     2188.41     2144.09    379.52 o 
   9  11  -4     1169.01     1090.35    290.01 o 
  11  11  -4      743.39      757.02    182.45 o 
  13  11  -4      633.44      781.67    184.03 o 
  15  11  -4     1951.35     1968.52    364.54 o 
  17  11  -4      759.26      738.35    349.74 o 
 -12  12  -4      155.98       87.94    154.60 o 
 -10  12  -4      113.84      248.62     92.55 o 
  -8  12  -4      154.30       55.69     62.82 o 
  -6  12  -4       12.50       62.51     79.10 o 
  -4  12  -4       48.86      -40.65     67.40 o 
  -2  12  -4      418.10      509.13     98.61 o 
   0  12  -4      494.17      567.79    114.28 o 
   2  12  -4      368.70      512.20    123.49 o 
   4  12  -4       95.97       33.63    138.77 o 
   6  12  -4      128.25      158.35    137.48 o 
   8  12  -4       53.14      122.14    130.97 o 
  10  12  -4      337.46      605.95    158.88 o 
  12  12  -4      263.61      397.43    156.91 o 
  14  12  -4     1162.32      978.04    383.94 o 
  16  12  -4      384.63      371.31    489.91 o 
  -9  13  -4      368.29      195.01    176.27 o 
  -7  13  -4      300.46      320.69    250.53 o 
  -5  13  -4     1135.10      759.97    162.30 o 
  -3  13  -4     1818.95     1266.41    218.55 o 
  -1  13  -4      690.25      651.08    188.44 o 
   1  13  -4      875.05      925.69    213.97 o 
   3  13  -4      473.40      303.00    124.29 o 
   5  13  -4     1635.46     1325.80    229.95 o 
   7  13  -4      919.47      949.20    216.66 o 
   9  13  -4      600.93      469.28    181.01 o 
  11  13  -4      150.01       34.73    140.28 o 
  13  13  -4      330.73      370.19    604.79 o 
  -6  14  -4      465.29      525.50    243.66 o 
  -4  14  -4      418.19       62.06    232.65 o 
  -2  14  -4     2217.14     2582.60    423.51 o 
   0  14  -4     3101.24     2716.58    569.93 o 
   2  14  -4     2338.99     1422.51    316.23 o 
   4  14  -4     1236.29      936.30    211.18 o 
   6  14  -4      421.98      493.36    152.66 o 
   8  14  -4     1599.24     1282.75    268.29 o 
 -25   1  -3     2905.58     1364.56    740.53 o 
 -23   1  -3     6265.17     6405.99    384.55 o 
 -21   1  -3     1771.82     1773.50    342.30 o 
 -19   1  -3     6904.02     6976.58    454.29 o 
 -17   1  -3    10259.36    10912.84    593.15 o 
 -15   1  -3    22150.21    22153.81   1038.97 o 
 -13   1  -3    20738.73    21211.17   1008.67 o 
 -11   1  -3    14335.71    14108.33    571.72 o 
  -9   1  -3    28204.38    29462.79   1104.46 o 
  -7   1  -3    48895.08    44622.18   1489.18 o 
  -5   1  -3    34646.23    33961.67   1101.43 o 
  -3   1  -3    28465.37    27366.74    787.44 o 
  -1   1  -3    15230.05    14615.31    435.73 o 
   1   1  -3    38490.61    40674.27   1114.00 o 
   3   1  -3    73777.73    81102.20   2982.23 o 
   5   1  -3    30438.33    29507.20    690.95 o 
   7   1  -3    36077.35    37492.05    850.45 o 
   9   1  -3    21573.58    19869.29    578.65 o 
  11   1  -3    19904.82    18587.32    615.49 o 
  13   1  -3     4767.74     4382.98    274.53 o 
  15   1  -3      457.42      499.64    116.17 o 
  17   1  -3     7868.77     7923.48    414.93 o 
  19   1  -3     6476.23     6916.49    592.51 o 
  21   1  -3     5396.12     6092.08    482.39 o 
  23   1  -3     3090.98     3377.94    338.53 o 
  25   1  -3     3499.87     1875.30   1546.70 o 
 -24   2  -3      891.42      528.20    324.29 o 
 -22   2  -3     2228.66     2236.66    325.72 o 
 -20   2  -3      588.20      756.22    165.53 o 
 -18   2  -3     1086.56      995.72    190.68 o 
 -16   2  -3     6946.39     7151.82    356.42 o 
 -14   2  -3     1871.90     2258.44    195.75 o 
 -12   2  -3      783.42      706.34    140.04 o 
 -10   2  -3      321.00      386.45    126.69 o 
  -8   2  -3    16244.02    15688.38    497.88 o 
  -6   2  -3    12958.22    11268.49    390.45 o 
  -4   2  -3     2026.29     1827.43    115.79 o 
  -2   2  -3     9693.73    10371.19    271.22 o 
   0   2  -3    53615.32    61081.79   4779.11 o 
   2   2  -3     5271.57     5919.47    111.26 o 
   4   2  -3      216.22      220.04     29.49 o 
   6   2  -3     2071.69     2132.27     96.80 o 
   8   2  -3      815.67     1572.22    223.96 o 
  10   2  -3    13142.75    12951.38    421.39 o 
  12   2  -3     5941.90     6069.10    293.69 o 
  14   2  -3     3275.02     3198.85    262.89 o 
  16   2  -3     4607.33     4861.84    265.72 o 
  18   2  -3     4835.77     4774.77    479.30 o 
  20   2  -3     2277.53     2393.31    286.11 o 
  22   2  -3      586.21      368.65    203.28 o 
  24   2  -3       30.94      117.19    151.09 o 
  26   2  -3      103.46       71.59    182.71 o 
 -23   3  -3      362.26      771.16    216.76 o 
 -21   3  -3     1611.32     2093.38    256.98 o 
 -19   3  -3      763.79      987.06    200.65 o 
 -17   3  -3      103.41        1.25     75.25 o 
 -15   3  -3     1793.39     1705.47    190.24 o 
 -13   3  -3     6430.17     6514.11    330.53 o 
 -11   3  -3     1749.87     1826.34    132.39 o 
  -9   3  -3     3885.67     3926.18    190.18 o 
  -7   3  -3      216.17      290.04     58.05 o 
  -5   3  -3     1126.81     1025.48     65.78 o 
  -3   3  -3     5303.71     5671.14    251.46 o 
  -1   3  -3    20347.01    19079.84    468.77 o 
   1   3  -3    53139.13    53495.64   1808.43 o 
   3   3  -3    14801.05    15885.14    472.13 o 
   5   3  -3     1649.89     1711.29    135.73 o 
   7   3  -3     4825.08     4839.80    279.71 o 
   9   3  -3     4161.24     4538.60    361.51 o 
  11   3  -3     1954.18     2706.54    328.57 o 
  13   3  -3     3069.47     3111.02    219.33 o 
  15   3  -3     1540.24     1784.64    192.42 o 
  17   3  -3     1436.14     1801.17    172.70 o 
  19   3  -3     1360.20     1190.37    286.52 o 
  21   3  -3      113.10      130.24    135.71 o 
  23   3  -3      308.66      366.97    216.12 o 
  25   3  -3      547.39      287.24    275.23 o 
 -24   4  -3     3633.27     4222.60    477.00 o 
 -22   4  -3     2170.03     1547.09    464.21 o 
 -20   4  -3     1345.38     1714.75    224.75 o 
 -18   4  -3     5491.75     5716.72    375.09 o 
 -16   4  -3    13762.15    13496.11    831.15 o 
 -14   4  -3     7968.91     8527.38    379.31 o 
 -12   4  -3     3415.99     3350.17    245.12 o 
 -10   4  -3     3889.78     3606.39    176.63 o 
  -8   4  -3    36994.79    35327.90   1019.61 o 
  -6   4  -3    11092.02     9747.52    277.28 o 
  -4   4  -3     7568.81     7216.78    226.63 o 
  -2   4  -3     9614.07     9750.88    254.17 o 
   0   4  -3    14479.60    15790.58    655.56 o 
   2   4  -3    58679.01    61030.98   1507.98 o 
   4   4  -3    39685.00    38086.72   1227.68 o 
   6   4  -3     3043.56     2849.43    154.13 o 
   8   4  -3    15282.31    15035.38    387.00 o 
  10   4  -3    24291.78    23837.45    652.12 o 
  12   4  -3    19283.62    17774.54    544.42 o 
  14   4  -3     8676.77     8147.10    777.81 o 
  16   4  -3     2731.02     2902.22    382.04 o 
  18   4  -3     7583.81     7806.88    525.09 o 
  20   4  -3     5533.19     6130.63    454.60 o 
  22   4  -3     2166.40     1929.20    354.54 o 
  24   4  -3      467.52      341.38    222.97 o 
  26   4  -3     1150.71      442.58    515.52 o 
 -23   5  -3      354.54      742.70    210.27 o 
 -21   5  -3      236.82      329.71    182.02 o 
 -19   5  -3      248.09      251.36    138.36 o 
 -17   5  -3     2606.04     2796.31    260.66 o 
 -15   5  -3     2711.68     2889.61    236.72 o 
 -13   5  -3      637.68      598.43    117.16 o 
 -11   5  -3     1192.40     1613.38    157.36 o 
  -9   5  -3     8476.76     8557.30    331.98 o 
  -7   5  -3    13303.45    13768.23   1037.80 o 
  -5   5  -3     1946.52     2094.67    112.52 o 
  -3   5  -3     3571.56     3746.35    221.22 o 
  -1   5  -3     3684.84     3426.59    174.78 o 
   1   5  -3    31812.20    33759.92    910.96 o 
   3   5  -3     7387.93     7039.94    373.64 o 
   5   5  -3     5141.69     5140.93    334.95 o 
   7   5  -3     4588.18     4800.31    469.47 o 
   9   5  -3     3668.15     6161.22    658.08 o 
  11   5  -3    15824.79    15231.15    446.28 o 
  13   5  -3     5314.39     5363.82    249.35 o 
  15   5  -3       55.89       56.00     70.09 o 
  17   5  -3     1888.44     1708.19    200.95 o 
  19   5  -3     3042.14     2942.78    263.97 o 
  21   5  -3      568.80      443.60    164.61 o 
  23   5  -3      296.02      273.70    231.39 o 
  25   5  -3      175.57      207.40    195.07 o 
 -22   6  -3      636.24      816.70    240.76 o 
 -20   6  -3      558.31      845.95    187.94 o 
 -18   6  -3      846.06      979.21    172.47 o 
 -16   6  -3     1273.92     1386.85    187.31 o 
 -14   6  -3       82.13       80.85     91.52 o 
 -12   6  -3     1086.20     1356.41    166.02 o 
 -10   6  -3     1859.93     1760.32    141.31 o 
  -8   6  -3     4789.23     4889.49    239.83 o 
  -6   6  -3     2674.10     2722.32    120.62 o 
  -4   6  -3     4494.23     4416.24    166.44 o 
  -2   6  -3    13892.46    14153.16    409.04 o 
   0   6  -3    23883.38    25194.41    523.23 o 
   2   6  -3    26525.35    27262.24    885.12 o 
   4   6  -3    30834.75    30965.24   1105.73 o 
   6   6  -3    12474.77    11383.51    823.93 o 
   8   6  -3    17192.83    16556.67    741.63 o 
  10   6  -3    13720.18    12995.72    386.86 o 
  12   6  -3     5146.87     5237.65    246.38 o 
  14   6  -3     8625.47     9086.11    451.52 o 
  16   6  -3     3501.92     3986.53    327.33 o 
  18   6  -3     8515.75     8582.98    648.30 o 
  20   6  -3     5148.04     4948.28    560.39 o 
  22   6  -3     2452.31     2586.75    385.76 o 
  24   6  -3      905.59      904.87    341.76 o 
 -21   7  -3      430.98      428.98    174.74 o 
 -19   7  -3      117.24      329.48    144.87 o 
 -17   7  -3     1674.89     1736.58    299.54 o 
 -15   7  -3     4934.93     5666.41    530.96 o 
 -13   7  -3     3949.54     4375.72    317.48 o 
 -11   7  -3      662.08      858.40    151.27 o 
  -9   7  -3     3367.35     3882.63    213.98 o 
  -7   7  -3     9193.01     8991.61    291.88 o 
  -5   7  -3     3057.13     3169.75    189.88 o 
  -3   7  -3     3578.40     3675.14    136.99 o 
  -1   7  -3    12463.02    13665.30    316.19 o 
   1   7  -3    12167.05    12498.36    319.66 o 
   3   7  -3     3834.01     3666.19    186.07 o 
   5   7  -3     7392.86     7870.17    494.36 o 
   7   7  -3      515.85      699.23    136.99 o 
   9   7  -3     2758.44     2896.88    253.69 o 
  11   7  -3    13247.61    13405.57    456.39 o 
  13   7  -3     4101.70     4018.59    259.37 o 
  15   7  -3     1571.79     1895.04    278.13 o 
  17   7  -3      924.69     1121.82    212.74 o 
  19   7  -3     4905.55     5048.34    629.27 o 
  21   7  -3     1666.93     1360.90    337.62 o 
  23   7  -3       27.98      175.22    132.79 o 
 -20   8  -3       56.23      352.49    163.49 o 
 -18   8  -3      191.30      241.05    120.27 o 
 -16   8  -3     1049.52     1411.13    186.35 o 
 -14   8  -3     2648.68     2892.43    281.51 o 
 -12   8  -3      138.13      141.68     96.81 o 
 -10   8  -3     2053.29     1841.02    429.43 o 
  -8   8  -3      225.76      269.51     74.26 o 
  -6   8  -3     4333.84     4495.74    233.95 o 
  -4   8  -3     2868.10     2947.83    137.54 o 
  -2   8  -3     8008.67     8729.30    268.75 o 
   0   8  -3      348.67      381.83     63.58 o 
   2   8  -3     2707.03     2686.98    181.45 o 
   4   8  -3      743.68      808.43    116.11 o 
   6   8  -3     1292.72     1576.68    258.08 o 
   8   8  -3       27.40      -16.83     75.49 o 
  10   8  -3      338.86      364.43    119.73 o 
  12   8  -3      119.44      159.63     79.58 o 
  14   8  -3     4084.04     4012.85    253.40 o 
  16   8  -3       34.71      176.48    131.30 o 
  18   8  -3      705.07      654.52    239.57 o 
  20   8  -3      713.14      402.08    252.00 o 
  22   8  -3     1362.75     1537.54    849.47 o 
 -19   9  -3     2465.09     2245.60    327.80 o 
 -17   9  -3     1445.45     1873.07    259.35 o 
 -15   9  -3     2969.79     3361.68    366.04 o 
 -13   9  -3     4508.01     5185.68    365.58 o 
 -11   9  -3     2068.99     2318.06    230.68 o 
  -9   9  -3     6348.56     6857.52    312.21 o 
  -7   9  -3     6910.69     7795.18    358.92 o 
  -5   9  -3     6126.62     6408.21    290.36 o 
  -3   9  -3     7066.08     6877.08    356.66 o 
  -1   9  -3    13429.75    13976.46    429.50 o 
   1   9  -3     5875.47     5716.23    317.45 o 
   3   9  -3     7584.97     8019.44    398.91 o 
   5   9  -3    16074.83    16554.40    667.56 o 
   7   9  -3    12666.36    13334.31    822.54 o 
   9   9  -3     3918.89     4819.56    479.91 o 
  11   9  -3     6132.80     7726.68   1226.90 o 
  13   9  -3     4806.48     4375.69    650.58 o 
  15   9  -3      517.07      505.33    126.80 o 
  17   9  -3     1896.78     1404.46    609.97 o 
  19   9  -3     2170.37     2395.58    525.78 o 
  21   9  -3     1178.74     1055.75    641.58 o 
 -18  10  -3     2525.02     2203.22    346.17 o 
 -16  10  -3     4796.53     5267.98    496.50 o 
 -14  10  -3     2081.05     2383.29    203.74 o 
 -12  10  -3     1086.17     1077.82    185.57 o 
 -10  10  -3     3166.01     3327.16    414.29 o 
  -8  10  -3     5999.07     6261.47    254.56 o 
  -6  10  -3     6095.76     6284.38    251.02 o 
  -4  10  -3     3604.53     3722.06    166.73 o 
  -2  10  -3     3504.61     3591.73    243.62 o 
   0  10  -3     9865.09    10181.69    409.50 o 
   2  10  -3     7997.90     8709.76    424.93 o 
   4  10  -3     2167.27     2518.12    252.06 o 
   6  10  -3      344.34      572.34    162.03 o 
   8  10  -3     2666.27     2657.09    255.16 o 
  10  10  -3     5984.63     6110.53    414.04 o 
  12  10  -3      313.30      213.92    125.57 o 
  14  10  -3       61.86      -28.56    127.72 o 
  16  10  -3     1121.27     1589.71    370.23 o 
  18  10  -3      782.67      954.18    377.11 o 
  20  10  -3     1451.11     1478.25    735.77 o 
 -15  11  -3      245.19      573.99    250.50 o 
 -13  11  -3      155.47      -66.36     93.42 o 
 -11  11  -3     1543.09     1687.50    252.76 o 
  -9  11  -3     1873.43     1641.51    180.36 o 
  -7  11  -3      284.17      296.24     73.85 o 
  -5  11  -3      731.01      698.70    101.15 o 
  -3  11  -3     3648.37     3935.63    190.08 o 
  -1  11  -3     4958.16     4800.70    292.90 o 
   1  11  -3      467.46      280.04    109.60 o 
   3  11  -3       76.72      236.94    102.42 o 
   5  11  -3     2301.89     2235.19    266.67 o 
   7  11  -3     2042.22     2266.71    240.56 o 
   9  11  -3     2079.78     2403.39    269.90 o 
  11  11  -3     1154.30     1339.48    321.40 o 
  13  11  -3     3048.69     3178.21    496.51 o 
  15  11  -3     2677.38     3082.90    380.26 o 
  17  11  -3      511.83      536.41    462.00 o 
 -14  12  -3     2004.14     1866.74    354.39 o 
 -12  12  -3     1954.05     2321.20    226.93 o 
 -10  12  -3      947.38      830.90    185.17 o 
  -8  12  -3     2024.74     1678.05    300.68 o 
  -6  12  -3     3210.35     3203.10    241.45 o 
  -4  12  -3     3653.51     4117.72    422.58 o 
  -2  12  -3      312.36      354.14     97.22 o 
   0  12  -3      254.48      283.63    102.38 o 
   2  12  -3     1688.52     1951.76    221.94 o 
   4  12  -3      755.27      947.49    319.08 o 
   6  12  -3       38.79       47.97    110.45 o 
   8  12  -3      779.55      819.23    205.07 o 
  10  12  -3     1590.50     1736.12    357.53 o 
  12  12  -3      796.03     1008.30    256.24 o 
  14  12  -3      426.82      416.07    177.49 o 
 -11  13  -3      634.50      552.02    175.47 o 
  -9  13  -3      514.85      529.56    261.53 o 
  -7  13  -3      335.23      -10.44    134.57 o 
  -5  13  -3      137.61      138.52    144.26 o 
  -3  13  -3      571.80      406.03    176.24 o 
  -1  13  -3      256.81      234.23    141.37 o 
   1  13  -3      799.75      697.36    163.48 o 
   3  13  -3      401.40      404.46    127.88 o 
   5  13  -3      108.62       93.13    108.00 o 
   7  13  -3      212.86       99.81    182.67 o 
   9  13  -3     1455.15     1406.81    275.60 o 
  11  13  -3     1422.23     1258.27    278.66 o 
  13  13  -3      239.84      413.00    189.26 o 
  -6  14  -3     1475.23     1540.83    324.35 o 
  -4  14  -3     1374.39     1468.39    323.76 o 
  -2  14  -3     2593.70     2713.60    641.26 o 
   0  14  -3     1685.36     1759.98    350.26 o 
   2  14  -3       72.70       94.82    130.80 o 
   4  14  -3      881.57      865.34    185.16 o 
   6  14  -3     2286.52     2906.46   1061.07 o 
   8  14  -3      852.64      657.03    206.70 o 
 -24   0  -2    12580.34    12154.98    808.64 o 
 -22   0  -2     2571.33     2595.49    540.62 o 
 -20   0  -2     3855.28     4096.45    367.44 o 
 -18   0  -2    26692.50    26680.60   1703.69 o 
 -16   0  -2    33971.48    33041.18   2420.96 o 
 -14   0  -2    19825.33    19579.28   1100.01 o 
 -12   0  -2    22265.64    21715.19   1344.62 o 
 -10   0  -2    46152.97    40467.80   2238.14 o 
  -8   0  -2    66637.19    62813.51   2959.04 o 
  -6   0  -2    94354.70    90780.69   4421.07 o 
  -4   0  -2    59205.16    55800.13   2256.11 o 
  -2   0  -2    61879.97    62804.49   2465.61 o 
   4   0  -2   143652.39   177383.00   6634.41 o 
   6   0  -2    41149.45    40769.07   1571.77 o 
   8   0  -2    65005.79    70197.33   3604.43 o 
  10   0  -2    66707.55    68733.01   3586.50 o 
  12   0  -2    22497.40    22443.71   1275.21 o 
  14   0  -2      124.21      148.73     99.51 o 
  16   0  -2     1252.93     1059.42    210.13 o 
  18   0  -2    16039.55    16804.18   1379.27 o 
  20   0  -2     7321.68     6967.76    643.81 o 
  22   0  -2      903.42     1189.00    446.41 o 
  24   0  -2      411.25      816.18    297.01 o 
  26   0  -2     4664.42     4650.15   1084.21 o 
 -25   1  -2      483.75      248.14    173.72 o 
 -23   1  -2       86.46       30.19     95.80 o 
 -21   1  -2      207.27      116.15    110.47 o 
 -19   1  -2     1035.12      792.45    161.48 o 
 -17   1  -2     4396.85     4354.20    299.05 o 
 -15   1  -2     3437.42     3162.82    292.82 o 
 -13   1  -2       31.64      158.68     82.00 o 
 -11   1  -2      505.35      770.08    103.22 o 
  -9   1  -2     6217.83     5487.72    232.80 o 
  -7   1  -2    23410.76    23913.56    903.57 o 
  -5   1  -2     1178.91     1535.49    112.22 o 
  -3   1  -2    24983.51    23278.32    692.67 o 
  -1   1  -2    28142.85    27119.63    601.22 o 
   3   1  -2    15965.49    14847.67    877.28 o 
   5   1  -2     8750.37    16147.96    533.68 o 
   7   1  -2     2008.74     5323.66    340.24 o 
   9   1  -2     4414.33     4979.72    235.19 o 
  11   1  -2     3436.77     3198.50    181.11 o 
  13   1  -2     1184.78     1257.95    250.04 o 
  15   1  -2      603.74      628.44    124.48 o 
  17   1  -2     9424.83     9704.95    525.29 o 
  19   1  -2     1987.76     1923.46    260.47 o 
  21   1  -2      545.75      440.76    175.14 o 
  23   1  -2      241.78      153.80    172.21 o 
  25   1  -2      395.27      326.91    532.91 o 
 -24   2  -2     1044.72      523.95    347.39 o 
 -22   2  -2      170.64        0.57    149.92 o 
 -20   2  -2      439.73      348.33    148.76 o 
 -18   2  -2     5824.89     5827.21    344.62 o 
 -16   2  -2     3631.79     3686.94    332.89 o 
 -14   2  -2     1915.78     2008.30    146.30 o 
 -12   2  -2     5364.44     5557.93    209.95 o 
 -10   2  -2     1746.36     1315.91    122.07 o 
  -8   2  -2     7621.60     7806.64    318.01 o 
  -6   2  -2     8044.63     7462.86    353.98 o 
  -4   2  -2    30677.41    29541.45    912.94 o 
  -2   2  -2    62434.41    60171.76   1832.23 o 
   0   2  -2    32000.69    31339.63    624.84 o 
   2   2  -2    33017.88    34695.08    932.23 o 
   4   2  -2    12043.49    11335.32    309.82 o 
   6   2  -2     3724.15     3572.91    106.87 o 
   8   2  -2    19271.31    21070.35    471.84 o 
  10   2  -2     2586.72     2784.18    476.01 o 
  12   2  -2     2605.15     2698.11    197.17 o 
  14   2  -2      443.39      651.65    107.67 o 
  16   2  -2     1142.31     1208.92    221.05 o 
  18   2  -2     4791.22     4836.03    320.15 o 
  20   2  -2     4649.31     4628.40    433.66 o 
  22   2  -2     1390.46     1358.18    264.01 o 
  24   2  -2     1033.05     1150.07    710.07 o 
  26   2  -2     2672.21     3341.20    443.48 o 
 -25   3  -2     3708.33     5041.50    696.60 o 
 -23   3  -2     3470.76     4356.35    506.26 o 
 -21   3  -2     2173.78     2341.25    266.24 o 
 -19   3  -2     1442.87     1450.69    196.61 o 
 -17   3  -2    11184.60    12468.70    978.75 o 
 -15   3  -2     5510.59     5883.62    312.26 o 
 -13   3  -2      184.80      181.83     61.52 o 
 -11   3  -2      533.20      581.31     78.41 o 
  -9   3  -2     6116.72     4921.51    190.31 o 
  -7   3  -2     6784.05     5988.22    196.02 o 
  -5   3  -2     3250.86     3339.81    118.78 o 
  -3   3  -2     7327.85     7554.15    201.11 o 
  -1   3  -2     2533.97     2535.73     96.55 o 
   1   3  -2    91961.38    98247.42   3251.93 o 
   3   3  -2    21754.85    23567.91    688.01 o 
   5   3  -2      850.18     1114.92    101.80 o 
   7   3  -2     3063.40     2845.20    140.11 o 
   9   3  -2    27186.36    25881.53    643.06 o 
  11   3  -2    24190.01    24435.98    766.26 o 
  13   3  -2     1251.87     1510.39    166.23 o 
  15   3  -2      766.32     1058.72    170.13 o 
  17   3  -2     7165.67     7024.87    555.63 o 
  19   3  -2    10511.71    10052.12    550.60 o 
  21   3  -2     5379.39     5684.03    510.46 o 
  23   3  -2      662.87      912.97    230.29 o 
  25   3  -2     1058.63     1039.02    784.82 o 
 -24   4  -2      232.23      408.20    195.16 o 
 -22   4  -2      765.98      898.72    200.01 o 
 -20   4  -2      311.61      261.16    156.54 o 
 -18   4  -2        8.59     -104.99    104.99 o 
 -16   4  -2     1674.54     1629.05    184.40 o 
 -14   4  -2      826.01     1024.61    122.21 o 
 -12   4  -2     3469.47     3465.51    183.43 o 
 -10   4  -2      818.01     1145.17    135.71 o 
  -8   4  -2     4069.92     4337.76    184.31 o 
  -6   4  -2     6233.20     5832.09    307.67 o 
  -4   4  -2    11749.26    11342.88    284.46 o 
  -2   4  -2    16484.60    17114.80    437.35 o 
   0   4  -2    29909.39    29740.44    582.48 o 
   2   4  -2     6930.62     7397.55    553.68 o 
   4   4  -2     3819.28     3398.95    192.78 o 
   6   4  -2      769.56     1283.73    257.37 o 
   8   4  -2    18234.83    18085.17    755.34 o 
  10   4  -2    10205.99    10952.98    346.22 o 
  12   4  -2     2347.18     2149.40    137.02 o 
  14   4  -2     1405.21     1228.40    131.97 o 
  16   4  -2     3090.08     2897.85    219.52 o 
  18   4  -2     2226.24     2569.01    266.26 o 
  20   4  -2     1760.27     1857.91    369.02 o 
  22   4  -2      574.52      733.28    243.93 o 
  24   4  -2       20.29       76.51    170.04 o 
 -23   5  -2     1391.29     1603.30    556.20 o 
 -21   5  -2     1988.24     2385.71    351.71 o 
 -19   5  -2     3522.73     4273.95    348.10 o 
 -17   5  -2     9844.11     9792.09    490.57 o 
 -15   5  -2     8321.40     8564.15    457.00 o 
 -13   5  -2     7045.03     7259.59    450.32 o 
 -11   5  -2     7160.28     7039.77    299.66 o 
  -9   5  -2    17212.55    16885.28    587.02 o 
  -7   5  -2    19458.48    18345.33    646.02 o 
  -5   5  -2    11994.94    11851.90    311.87 o 
  -3   5  -2    21022.82    20216.33    468.71 o 
  -1   5  -2    24852.06    23492.63    495.53 o 
   1   5  -2    57533.25    56327.11   2273.22 o 
   3   5  -2    12713.78    13282.84    465.85 o 
   5   5  -2    19710.67    19159.85    665.38 o 
   7   5  -2    26806.83    25934.72    641.76 o 
   9   5  -2    49698.48    50247.15   2825.65 o 
  11   5  -2    15303.84    15565.13    649.23 o 
  13   5  -2    12912.88    12308.28    607.74 o 
  15   5  -2    12117.78    12829.38    789.59 o 
  17   5  -2     8425.30     8598.32    538.39 o 
  19   5  -2     7907.75     9022.69    715.90 o 
  21   5  -2     5327.46     5235.02    643.22 o 
  23   5  -2     2568.15     2863.41    790.94 o 
  25   5  -2     1464.97      553.27    945.62 o 
 -22   6  -2      328.87      456.26    173.63 o 
 -20   6  -2      213.27      159.18    159.15 o 
 -18   6  -2     1790.88     2066.75    684.93 o 
 -16   6  -2     4282.77     4415.90    357.45 o 
 -14   6  -2     1803.25     2011.95    195.98 o 
 -12   6  -2     3811.98     4177.89    239.11 o 
 -10   6  -2     2508.37     2452.30    201.99 o 
  -8   6  -2    25670.08    24402.62    785.23 o 
  -6   6  -2    21042.40    22020.86    594.38 o 
  -4   6  -2     2594.50     2690.49    126.07 o 
  -2   6  -2      695.60      745.23     72.60 o 
   0   6  -2    20299.60    18975.56    425.47 o 
   2   6  -2     5806.34     5004.93    358.97 o 
   4   6  -2     1765.16     1768.49    195.87 o 
   6   6  -2     3059.69     3077.55    199.38 o 
   8   6  -2    17858.36    17965.04    505.48 o 
  10   6  -2     6946.92     6650.57    281.45 o 
  12   6  -2     3833.72     3829.44    198.93 o 
  14   6  -2      766.32      680.28    142.92 o 
  16   6  -2     1267.64     1349.20    169.97 o 
  18   6  -2     6380.42     7598.41    445.68 o 
  20   6  -2     2359.23     2640.03    280.63 o 
  22   6  -2      496.34      360.03    193.48 o 
  24   6  -2      395.22      223.50    166.05 o 
 -21   7  -2      536.10      600.07    204.02 o 
 -19   7  -2      827.78     1341.72    259.44 o 
 -17   7  -2     2086.11     2065.29    208.70 o 
 -15   7  -2     4588.42     4434.89    266.30 o 
 -13   7  -2     1145.60     1271.21    153.95 o 
 -11   7  -2      580.19      574.81    120.65 o 
  -9   7  -2      610.18      668.79    108.94 o 
  -7   7  -2      874.17      983.62    140.96 o 
  -5   7  -2      414.52      538.32     87.55 o 
  -3   7  -2     2292.16     2186.65    121.72 o 
  -1   7  -2      453.69      437.19     49.68 o 
   1   7  -2     2816.93     2829.06    193.10 o 
   3   7  -2      253.62      120.00     73.13 o 
   5   7  -2     5248.51     5970.00    359.89 o 
   7   7  -2     5714.68     5683.78    315.38 o 
   9   7  -2     7862.99     7527.36    297.47 o 
  11   7  -2      196.66      177.91     72.46 o 
  13   7  -2     5204.73     5566.51    297.71 o 
  15   7  -2     5138.20     5397.21    378.77 o 
  17   7  -2     1587.82     1788.94    265.10 o 
  19   7  -2      537.41      357.73    222.48 o 
  21   7  -2      896.24      970.48    515.29 o 
  23   7  -2     2196.27     2068.08    685.61 o 
 -20   8  -2      564.24      688.65    193.39 o 
 -18   8  -2      522.69      697.71    200.55 o 
 -16   8  -2     2878.24     2938.17    294.83 o 
 -14   8  -2     5874.73     6356.15    400.88 o 
 -12   8  -2      851.07      866.84    115.24 o 
 -10   8  -2      555.40      580.59    118.89 o 
  -8   8  -2     4442.25     4619.25    251.23 o 
  -6   8  -2     2823.38     3133.81    153.81 o 
  -4   8  -2     3369.48     3358.67    167.46 o 
  -2   8  -2     1997.75     2181.11    113.74 o 
   0   8  -2    11921.36    12911.68    411.58 o 
   2   8  -2     1898.64     2098.00    192.64 o 
   4   8  -2      917.17      948.93    161.39 o 
   6   8  -2     1625.18     2147.38    253.21 o 
   8   8  -2     6953.25     7921.80    611.72 o 
  10   8  -2     2573.08     2715.90    187.11 o 
  12   8  -2     2726.06     2730.20    213.68 o 
  14   8  -2      905.42      609.63    213.27 o 
  16   8  -2     3194.75     2933.59    357.43 o 
  18   8  -2     4842.19     5340.91    460.26 o 
  20   8  -2     1103.72      956.79    229.38 o 
  22   8  -2     1455.91      881.09    484.47 o 
 -19   9  -2      173.54      121.84    170.37 o 
 -17   9  -2     1550.10     1534.00    343.02 o 
 -15   9  -2      857.05      795.18    155.32 o 
 -13   9  -2      119.57      162.50    111.52 o 
 -11   9  -2     2052.37     1916.38    188.89 o 
  -9   9  -2     2583.08     2720.16    238.88 o 
  -7   9  -2     4235.56     4442.74    190.86 o 
  -5   9  -2     1628.06     1731.56    110.92 o 
  -3   9  -2     1361.18     1340.69    164.10 o 
  -1   9  -2     5377.28     5978.75    300.56 o 
   1   9  -2     4509.57     4981.08    279.10 o 
   3   9  -2      888.86      742.73    109.97 o 
   5   9  -2     1081.21     1209.77    145.83 o 
   7   9  -2      227.06      249.66    108.39 o 
   9   9  -2      204.41      185.49     94.90 o 
  11   9  -2     2085.16     2290.50    231.29 o 
  13   9  -2      337.82      320.85    191.24 o 
  15   9  -2     1045.12      544.38    184.13 o 
  17   9  -2     1194.92      785.89    282.00 o 
  19   9  -2     2163.74     1815.19    796.67 o 
  21   9  -2      927.58      810.17    388.44 o 
 -18  10  -2      797.21      639.47    152.17 o 
 -16  10  -2     1558.64     1576.76    466.69 o 
 -14  10  -2     2465.78     2504.29    432.14 o 
 -12  10  -2     4370.95     5073.02    343.41 o 
 -10  10  -2     2793.10     3148.30    182.41 o 
  -8  10  -2     5924.04     5542.33    274.72 o 
  -6  10  -2     5339.96     5553.92    360.89 o 
  -4  10  -2     9546.62     9913.66    379.50 o 
  -2  10  -2    10690.83    10315.23   1232.44 o 
   0  10  -2     7227.16     7909.24    683.84 o 
   2  10  -2     5034.46     5183.05    294.69 o 
   4  10  -2     2323.44     2498.90    200.30 o 
   6  10  -2     7962.21     8441.95    435.97 o 
   8  10  -2     7075.77     6756.25    465.09 o 
  10  10  -2      469.32      476.54    224.12 o 
  12  10  -2     1016.62     1292.00    285.65 o 
  14  10  -2     2183.13     2496.17    285.77 o 
  16  10  -2     2954.70     3363.22    510.88 o 
  18  10  -2      726.37      771.92    542.28 o 
 -15  11  -2     1899.26     2852.63    382.72 o 
 -13  11  -2     1883.32     1547.14    240.61 o 
 -11  11  -2     4090.51     4272.88    272.79 o 
  -9  11  -2     4049.15     4425.44    296.97 o 
  -7  11  -2     4033.35     4133.12    203.43 o 
  -5  11  -2     6490.56     6193.42    271.90 o 
  -3  11  -2     5358.53     5352.40    309.33 o 
  -1  11  -2     4013.00     4467.28    307.51 o 
   1  11  -2     9528.56     9808.72    515.98 o 
   3  11  -2     6584.37     8116.83    498.52 o 
   5  11  -2      226.97      380.44    116.23 o 
   7  11  -2     2391.93     2833.13    425.43 o 
   9  11  -2     3771.30     4130.29    465.03 o 
  11  11  -2     2386.57     2223.83    322.35 o 
  13  11  -2      564.98      384.54    173.51 o 
  15  11  -2     1140.13     1617.47    433.58 o 
  17  11  -2      894.76      861.98    492.35 o 
 -14  12  -2      499.41      617.43    174.09 o 
 -12  12  -2      395.09      386.96    156.17 o 
 -10  12  -2       45.15      -23.24     97.72 o 
  -8  12  -2      189.18      117.44     96.14 o 
  -6  12  -2      215.97      163.41     78.05 o 
  -4  12  -2      755.09      590.28    124.16 o 
  -2  12  -2      380.63      476.18    108.24 o 
   0  12  -2      221.77      246.67    115.21 o 
   2  12  -2      347.08      274.28    132.28 o 
   4  12  -2      368.68      250.89    153.12 o 
   6  12  -2      355.66      272.94    182.44 o 
   8  12  -2      872.22      664.43    161.10 o 
  10  12  -2     1131.92      892.86    239.94 o 
  12  12  -2      174.25      174.78    162.25 o 
  14  12  -2      393.87      221.20    444.85 o 
 -11  13  -2     1203.66     1115.24    256.94 o 
  -9  13  -2      699.74      648.47    177.84 o 
  -7  13  -2     1069.10     1167.88    389.60 o 
  -5  13  -2     3292.62     3383.88    595.14 o 
  -3  13  -2      961.73      598.59    175.26 o 
  -1  13  -2      696.85      642.30    139.42 o 
   1  13  -2      474.48      401.32    122.61 o 
   3  13  -2     2973.62     2978.73    411.06 o 
   5  13  -2     1332.35     1193.73    210.99 o 
   7  13  -2      372.87      299.02    152.64 o 
   9  13  -2      655.17      499.34    194.68 o 
  11  13  -2      142.81      227.20    159.97 o 
  -6  14  -2      471.45      377.81    212.33 o 
  -4  14  -2      772.46      865.66    418.79 o 
  -2  14  -2     1168.15     1208.71    294.36 o 
   0  14  -2     1505.31     2154.54    369.70 o 
   2  14  -2      679.22      333.84    148.80 o 
   4  14  -2     1490.40      900.19    189.57 o 
   6  14  -2      538.78      520.85    164.51 o 
   8  14  -2     1669.92     1542.04    241.51 o 
 -25   1  -1     4518.27     4117.61    341.53 o 
 -23   1  -1     1357.96      604.71    341.48 o 
 -21   1  -1      218.01      236.09     86.74 o 
 -19   1  -1     5912.60     5528.83    403.95 o 
 -17   1  -1    26447.17    26324.80    921.33 o 
 -15   1  -1     9735.50     9930.75    433.16 o 
 -13   1  -1     2513.59     2301.78    216.37 o 
 -11   1  -1    20127.90    21275.48   1086.01 o 
  -9   1  -1    49837.13    46364.71   1475.10 o 
  -7   1  -1    44444.53    45653.22   1422.34 o 
  -5   1  -1    11698.45    11555.38    392.23 o 
  -3   1  -1     9867.31     9000.45    279.04 o 
   3   1  -1    21095.89    20592.35    483.37 o 
   5   1  -1    99715.77   101676.02   2689.22 o 
   7   1  -1    61595.34    58722.80   2109.56 o 
   9   1  -1    34574.26    34375.76   1199.35 o 
  11   1  -1    15393.77    15146.23    483.44 o 
  13   1  -1     3676.11     3612.09    235.56 o 
  15   1  -1     3053.51     3453.84    261.80 o 
  17   1  -1     7700.85     7418.76    493.19 o 
  19   1  -1     4633.33     4972.90    409.32 o 
  21   1  -1      818.24      614.22    209.15 o 
  23   1  -1      789.56      879.88    265.07 o 
  25   1  -1     1890.99     1411.21   1049.33 o 
 -24   2  -1     1682.77     1243.44    359.19 o 
 -22   2  -1      779.33      791.13    175.97 o 
 -20   2  -1      920.22     1005.78    204.71 o 
 -18   2  -1     2736.27     2973.46    275.57 o 
 -16   2  -1     3458.83     3780.02    211.37 o 
 -14   2  -1      887.79     1002.37    156.86 o 
 -12   2  -1      211.63      172.59     89.74 o 
 -10   2  -1     8423.06     8775.52    273.27 o 
  -8   2  -1    18298.55    17665.40    487.49 o 
  -6   2  -1     5167.48     5137.74    189.27 o 
  -4   2  -1      951.09     1151.41     76.41 o 
  -2   2  -1    31697.87    32163.11    651.84 o 
   0   2  -1     4447.26     4382.59    278.69 o 
   2   2  -1     8636.93     7858.13    215.24 o 
   4   2  -1     6078.59     6106.17    227.88 o 
   6   2  -1      579.00      651.41     66.12 o 
   8   2  -1    10211.35    10477.77    381.99 o 
  10   2  -1    26490.57    26142.35    869.23 o 
  12   2  -1     5090.91     5615.56    290.33 o 
  14   2  -1     2799.88     2941.84    229.44 o 
  16   2  -1     1040.78      977.95    139.95 o 
  18   2  -1     3337.86     3491.63    329.15 o 
  20   2  -1     1099.47     1160.29    228.88 o 
  22   2  -1     1125.29     1370.83    272.42 o 
  24   2  -1        2.16      -93.29    175.64 o 
  26   2  -1      601.31      394.49    490.10 o 
 -25   3  -1       60.00       36.52    109.27 o 
 -23   3  -1      216.95      240.39    126.33 o 
 -21   3  -1      395.06      289.07    198.38 o 
 -19   3  -1     1072.73      755.40    143.90 o 
 -17   3  -1      257.93      474.28    107.26 o 
 -15   3  -1      718.20      661.03    131.96 o 
 -13   3  -1     1425.67     1249.38    168.57 o 
 -11   3  -1      781.29      962.31    113.89 o 
  -9   3  -1     5764.96     5600.69    202.72 o 
  -7   3  -1      905.14      999.56     77.84 o 
  -5   3  -1     2006.87     1851.60     95.54 o 
  -3   3  -1    17668.58    16933.31    566.06 o 
  -1   3  -1    36444.91    36434.88   1061.85 o 
   1   3  -1    44731.48    48859.45   1096.57 o 
   3   3  -1     6375.56     7127.81    411.97 o 
   5   3  -1     3277.38     2955.56    122.55 o 
   7   3  -1     2692.41     2967.65    114.44 o 
   9   3  -1     3350.72     3122.29    174.66 o 
  11   3  -1     3886.83     3547.78    230.01 o 
  13   3  -1     3764.23     4234.42    343.86 o 
  15   3  -1     2254.76     2578.35    220.13 o 
  17   3  -1       79.45       85.32    115.23 o 
  19   3  -1     2236.45     2336.22    308.77 o 
  21   3  -1       89.63      -50.01    109.04 o 
  23   3  -1      739.61      863.93    247.74 o 
  25   3  -1       48.81     -198.05    220.15 o 
 -24   4  -1     4372.91     5076.19    746.92 o 
 -22   4  -1     1650.83     1718.25    311.37 o 
 -20   4  -1     2895.12     3463.46    282.12 o 
 -18   4  -1    10370.53    10323.94    570.65 o 
 -16   4  -1    18809.88    19074.11    982.15 o 
 -14   4  -1     6151.63     6284.48    305.45 o 
 -12   4  -1     1486.94     1549.82    129.14 o 
 -10   4  -1     7189.76     7305.75    255.24 o 
  -8   4  -1    21562.63    20267.97    529.81 o 
  -6   4  -1     7509.91     6923.87    219.48 o 
  -4   4  -1     5815.79     5386.48    163.39 o 
  -2   4  -1    15753.75    15545.05    543.14 o 
   0   4  -1    64375.37    66705.80   1549.85 o 
   2   4  -1    82273.38    86702.41   3043.95 o 
   4   4  -1     5219.69     5195.02    158.79 o 
   6   4  -1    11861.95    11709.46    307.77 o 
   8   4  -1    16800.89    16108.06    721.94 o 
  10   4  -1    29902.22    27266.44    940.30 o 
  12   4  -1     8717.53     8769.56    404.93 o 
  14   4  -1     3340.26     3835.66    280.36 o 
  16   4  -1    16069.25    16945.59   1239.18 o 
  18   4  -1    11883.02    12404.43    740.39 o 
  20   4  -1     5264.36     5626.58    414.40 o 
  22   4  -1     1125.14     1183.06    271.21 o 
  24   4  -1     1141.66      803.87    620.98 o 
 -23   5  -1       68.47      113.08    125.37 o 
 -21   5  -1      693.22      572.97    231.35 o 
 -19   5  -1     2813.76     2810.04    327.54 o 
 -17   5  -1     4694.06     4941.92    381.81 o 
 -15   5  -1     2762.16     2600.11    203.82 o 
 -13   5  -1     3464.37     3537.69    211.36 o 
 -11   5  -1     1072.40     1407.14    123.12 o 
  -9   5  -1     2033.77     1851.40    104.96 o 
  -7   5  -1     4243.81     4266.60    160.19 o 
  -5   5  -1       83.76       26.96     32.60 o 
  -3   5  -1      879.11      626.88     88.42 o 
  -1   5  -1       60.02       38.69     31.12 o 
   1   5  -1     3794.81     3922.78    365.12 o 
   3   5  -1    13372.44    12850.65    501.76 o 
   5   5  -1     5313.16     5708.86    200.17 o 
   7   5  -1     1116.15     1178.80     87.72 o 
   9   5  -1    14508.11    15716.49    825.78 o 
  11   5  -1    13482.05    14412.90    840.24 o 
  13   5  -1      134.62      182.59     92.12 o 
  15   5  -1     1245.01     1198.95    144.54 o 
  17   5  -1     4944.02     4553.20    368.37 o 
  19   5  -1     3083.54     3312.10    300.78 o 
  21   5  -1      221.45      235.49    344.41 o 
  23   5  -1      131.74      192.72    166.23 o 
  25   5  -1      562.01       86.77    262.15 o 
 -22   6  -1     1456.90     1531.35    255.34 o 
 -20   6  -1     2441.57     3217.84    336.34 o 
 -18   6  -1     2294.19     2972.52    262.99 o 
 -16   6  -1     4008.30     4374.76    313.87 o 
 -14   6  -1     3946.37     3946.89    333.03 o 
 -12   6  -1     1013.71      966.55    182.28 o 
 -10   6  -1     4606.20     4535.14    210.28 o 
  -8   6  -1     9312.45     8639.44    312.30 o 
  -6   6  -1     7564.35     7969.52    289.76 o 
  -4   6  -1     5046.81     5595.90    203.98 o 
  -2   6  -1     2122.81     1980.22     81.02 o 
   0   6  -1      632.05      417.00     62.02 o 
   2   6  -1     2389.43     2436.39    202.65 o 
   4   6  -1     3680.99     3848.94    800.10 o 
   6   6  -1     3683.93     3627.93    147.69 o 
   8   6  -1     7582.38     7636.92    281.21 o 
  10   6  -1     9359.73     9328.54    349.27 o 
  12   6  -1     4416.88     4786.60    265.56 o 
  14   6  -1     8936.77     9340.70    467.25 o 
  16   6  -1     7339.02     7646.24    494.37 o 
  18   6  -1     5725.26     5879.29    481.53 o 
  20   6  -1     4232.13     4781.57    584.19 o 
  22   6  -1     3402.94     3239.43    496.28 o 
  24   6  -1     3803.37     3246.69    698.24 o 
 -21   7  -1     2259.95     1922.24    369.05 o 
 -19   7  -1     1337.10      976.99    271.78 o 
 -17   7  -1     3189.66     4043.23    389.46 o 
 -15   7  -1     5294.50     5664.07    429.49 o 
 -13   7  -1     1044.08     1442.36    207.92 o 
 -11   7  -1      255.34      149.42     67.48 o 
  -9   7  -1     1440.61     1441.14    140.14 o 
  -7   7  -1     3523.63     3528.13    146.24 o 
  -5   7  -1     2243.89     2273.66    108.50 o 
  -3   7  -1     3922.66     4139.64    144.12 o 
  -1   7  -1     1154.79     1155.32     91.32 o 
   1   7  -1    20343.58    18327.92   1593.62 o 
   3   7  -1     8020.73     8051.14    436.69 o 
   5   7  -1     2158.61     2335.16    221.78 o 
   7   7  -1     1099.20     1092.75    179.04 o 
   9   7  -1    11098.92    11313.63    427.64 o 
  11   7  -1     2270.68     2320.33    246.10 o 
  13   7  -1      117.53       67.74    100.33 o 
  15   7  -1       68.96      101.90    114.35 o 
  17   7  -1     6251.95     5414.25    434.32 o 
  19   7  -1     2155.38     1988.86    335.86 o 
  21   7  -1      898.02      601.54    304.29 o 
  23   7  -1      686.62      710.51    277.99 o 
 -20   8  -1        9.85       -5.02     90.01 o 
 -18   8  -1      982.36      883.55    151.60 o 
 -16   8  -1     2628.80     3000.40    263.32 o 
 -14   8  -1      208.27      181.71     84.61 o 
 -12   8  -1      867.27      774.71    156.16 o 
 -10   8  -1     1028.86      918.73    148.57 o 
  -8   8  -1     2845.11     2966.49    201.50 o 
  -6   8  -1     1166.84     1414.18     97.58 o 
  -4   8  -1      667.14      753.97     80.61 o 
  -2   8  -1      770.03      770.35    111.03 o 
   0   8  -1     1551.00     1632.57    132.28 o 
   2   8  -1      481.22      524.56    139.47 o 
   4   8  -1     1870.50     2252.77    157.05 o 
   6   8  -1      757.64      777.75    138.35 o 
   8   8  -1     1448.63     1350.17    271.11 o 
  10   8  -1      561.57      539.54     99.96 o 
  12   8  -1     1428.53     1492.21    157.02 o 
  14   8  -1      616.68      638.06    186.72 o 
  16   8  -1      545.59      425.09    156.39 o 
  18   8  -1      317.86      391.39    174.01 o 
  20   8  -1     1451.29      965.07    520.46 o 
  22   8  -1      996.62     1030.56    366.78 o 
 -19   9  -1     2596.76     3277.53    590.03 o 
 -17   9  -1     2700.57     2872.33    276.53 o 
 -15   9  -1     4581.95     4631.60    419.24 o 
 -13   9  -1     2947.56     3015.47    236.57 o 
 -11   9  -1     1835.34     1970.78    211.59 o 
  -9   9  -1    10470.42    10658.59    406.50 o 
  -7   9  -1    13453.38    14064.96    433.29 o 
  -5   9  -1     6566.31     6713.03    211.10 o 
  -3   9  -1     9748.91     9991.20    308.45 o 
  -1   9  -1     2551.57     2645.45    213.29 o 
   1   9  -1     6553.73     7162.04    307.66 o 
   3   9  -1     7505.67     7762.92    390.35 o 
   5   9  -1     2905.61     3169.02    405.22 o 
   7   9  -1     5190.03     5234.66    360.29 o 
   9   9  -1     5156.33     5052.80    376.86 o 
  11   9  -1     2849.08     2831.97    321.17 o 
  13   9  -1     4754.97     5123.31    540.86 o 
  15   9  -1     2726.65     2517.08    514.57 o 
  17   9  -1     4123.46     3515.15    797.02 o 
  19   9  -1     2084.05     1871.11    783.02 o 
  21   9  -1     2236.75     2405.19    794.99 o 
 -18  10  -1     1539.49     1576.49    523.86 o 
 -16  10  -1     2482.16     1774.49    353.44 o 
 -14  10  -1      489.72      409.33    139.16 o 
 -12  10  -1     2674.90     2365.14    205.27 o 
 -10  10  -1     7061.83     7308.70    376.15 o 
  -8  10  -1     6706.76     7357.00    268.16 o 
  -6  10  -1     3366.50     3171.82    153.35 o 
  -4  10  -1     5436.27     5472.73    208.83 o 
  -2  10  -1     6373.51     6804.58    299.46 o 
   0  10  -1    10335.98    10871.61    395.40 o 
   2  10  -1     6479.84     6972.14    293.28 o 
   4  10  -1     3127.66     3531.75    256.31 o 
   6  10  -1     1908.38     2298.79    334.23 o 
   8  10  -1     6642.61     6685.75    511.25 o 
  10  10  -1     6613.63     6429.63    465.89 o 
  12  10  -1     2048.47     2072.29    240.13 o 
  14  10  -1      131.81      -25.50    156.32 o 
  16  10  -1      544.51      586.09    428.09 o 
  18  10  -1     1454.12     1410.94    418.96 o 
 -17  11  -1      261.22      414.11    211.76 o 
 -15  11  -1      470.36      339.70    134.48 o 
 -13  11  -1     1413.91     1558.25    238.96 o 
 -11  11  -1     1841.44     1686.11    293.87 o 
  -9  11  -1     1035.86      824.95    115.35 o 
  -7  11  -1      529.53      387.76     83.02 o 
  -5  11  -1     3678.28     3855.87    194.29 o 
  -3  11  -1     2436.11     2644.11    204.90 o 
  -1  11  -1      343.63      408.25    122.36 o 
   1  11  -1     1083.55     1146.18    139.23 o 
   3  11  -1     2416.81     2421.84    212.33 o 
   5  11  -1     1540.73     1674.82    177.05 o 
   7  11  -1      145.66      372.23    120.70 o 
   9  11  -1      233.82      120.27    135.32 o 
  11  11  -1      728.75      526.30    207.87 o 
  13  11  -1     1508.03      982.50    803.12 o 
  15  11  -1     1826.44     1968.43    429.35 o 
  17  11  -1     1138.35     1809.14    385.50 o 
 -14  12  -1     1544.49     1670.70    269.40 o 
 -12  12  -1      532.74      331.81    235.27 o 
 -10  12  -1     2011.99     1765.40    273.86 o 
  -8  12  -1     2312.12     2791.60    285.95 o 
  -6  12  -1      948.81      862.64    135.71 o 
  -4  12  -1     2185.39     2080.01    145.15 o 
  -2  12  -1     1486.80     1082.53    188.28 o 
   0  12  -1     1584.05     1337.48    158.95 o 
   2  12  -1     2971.44     2934.41    243.78 o 
   4  12  -1     1589.85     1593.50    170.09 o 
   6  12  -1      363.31      481.33    141.76 o 
   8  12  -1      847.78      643.25    235.47 o 
  10  12  -1      532.20      710.15    199.25 o 
  12  12  -1      863.07      975.29    234.71 o 
  14  12  -1      285.54      187.96    323.31 o 
 -11  13  -1      408.35      383.33    163.28 o 
  -9  13  -1      197.02      370.33    170.55 o 
  -7  13  -1      323.43      501.86    285.82 o 
  -5  13  -1      846.64     1034.67    219.39 o 
  -3  13  -1      341.03      201.18    259.15 o 
  -1  13  -1      124.85       92.14     94.17 o 
   1  13  -1       26.87       40.66     85.00 o 
   3  13  -1       40.70       68.01     86.73 o 
   5  13  -1      560.37      542.49    191.45 o 
   7  13  -1       43.46      143.83    136.77 o 
   9  13  -1      785.06      893.96    228.69 o 
  11  13  -1      312.79      455.22    160.97 o 
  -8  14  -1     1053.18     1167.81    399.63 o 
  -6  14  -1     1117.82     1056.55    405.19 o 
  -4  14  -1     2365.18     2993.97    405.40 o 
  -2  14  -1     2420.49     2512.88    581.58 o 
   0  14  -1     1076.71     1438.46    459.70 o 
   2  14  -1     1513.53     1591.42    307.36 o 
   4  14  -1     4048.13     3704.61    324.40 o 
   6  14  -1     2528.22     3261.01    647.46 o 
   8  14  -1      560.74      559.51    240.55 o 
 -26   0   0     6451.54     6691.98    727.01 o 
 -24   0   0      843.35      943.98    337.45 o 
 -22   0   0      320.85      344.94    132.89 o 
 -20   0   0     4001.77     3969.92    482.86 o 
 -18   0   0    21702.23    21896.91    919.66 o 
 -16   0   0    12127.64    12976.51   1127.46 o 
 -14   0   0     6574.79     7052.16    473.54 o 
 -12   0   0     3739.62     3267.18    273.41 o 
 -10   0   0    59855.30    62287.35   3373.39 o 
  -8   0   0   102445.23    94090.13   4845.03 o 
  -6   0   0    64352.56    61828.60   2902.33 o 
  -4   0   0    37444.49    38467.76   1379.82 o 
   4   0   0    39859.83    41985.52   1684.49 o 
   6   0   0    64351.46    62509.96   2653.15 o 
   8   0   0   104913.67   101781.77   5384.24 o 
  10   0   0    62070.41    64231.06   3088.41 o 
  12   0   0     3952.47     3419.16    273.13 o 
  14   0   0     6593.08     6830.35    652.76 o 
  16   0   0    11844.84    11612.42    758.84 o 
  18   0   0    21722.35    21584.77   1742.57 o 
  20   0   0     4410.13     3868.19    481.34 o 
  22   0   0      384.31       23.84    340.89 o 
  24   0   0      957.08     1211.79    355.23 o 
  26   0   0     6548.51     8438.56   1359.16 o 
 -25   1   0      372.85      247.46    158.81 o 
 -23   1   0      456.91      385.47    125.64 o 
 -21   1   0      306.99      340.59    106.91 o 
 -19   1   0     1803.11     1676.27    169.46 o 
 -17   1   0     3939.89     3981.82    338.07 o 
 -15   1   0      464.21      414.55     96.90 o 
 -13   1   0      247.23      276.40     75.63 o 
 -11   1   0     3016.22     3027.70    137.69 o 
  -9   1   0     4434.48     4230.92    142.98 o 
  -7   1   0    10206.98    10146.27    252.60 o 
  -5   1   0     6279.29     6422.84    164.67 o 
  -3   1   0     8820.85     8829.31    177.51 o 
   3   1   0     8964.06     8573.41    163.16 o 
   5   1   0     6076.41     5825.34    180.34 o 
   7   1   0    10068.81     9603.90    285.42 o 
   9   1   0     4283.92     4067.60    207.92 o 
  11   1   0     3020.23     2629.53    162.12 o 
  13   1   0      220.71      246.18     98.66 o 
  15   1   0      417.34      461.85    106.35 o 
  17   1   0     4000.97     4314.34    300.78 o 
  19   1   0     1738.46     1580.89    266.32 o 
  21   1   0      339.38      280.77    148.36 o 
  23   1   0      497.28      328.76    212.73 o 
  25   1   0      384.74      288.26    254.88 o 
 -26   2   0     1258.70      376.39    475.13 o 
 -24   2   0      596.88      599.32    195.20 o 
 -22   2   0     1508.21     1355.86    179.92 o 
 -20   2   0      951.11      995.88    166.31 o 
 -18   2   0     1491.37     1232.36    167.48 o 
 -16   2   0      993.76     1226.04    141.65 o 
 -14   2   0      482.92      851.64    176.38 o 
 -12   2   0     2814.25     2864.24    172.88 o 
 -10   2   0     5819.91     6154.64    272.63 o 
  -8   2   0    29685.75    30017.02    737.40 o 
  -6   2   0     2308.16     2105.98    100.36 o 
  -4   2   0      846.67      860.26     46.99 o 
  -2   2   0     4697.65     4840.47    123.97 o 
   0   2   0    87246.64   109324.05   3224.87 o 
   2   2   0     4199.20     4455.27    212.51 o 
   4   2   0      699.85      749.08     86.79 o 
   6   2   0     2486.05     2103.61    145.08 o 
   8   2   0    28989.16    28889.68    986.20 o 
  10   2   0     5651.66     5721.87    274.76 o 
  12   2   0     3031.46     3210.12    213.49 o 
  14   2   0      397.62      732.96    179.29 o 
  16   2   0      807.88     1009.62    188.84 o 
  18   2   0     1534.67     1499.39    316.63 o 
  20   2   0      958.26     1134.71    238.21 o 
  22   2   0     1408.82     1567.77    288.96 o 
  24   2   0      489.96      253.39    192.60 o 
  26   2   0     1198.19      613.09    379.65 o 
 -25   3   0     3720.83     3025.89    980.15 o 
 -23   3   0     1413.55      762.62    519.80 o 
 -21   3   0     2623.37     2833.87    252.53 o 
 -19   3   0     2090.50     2274.48    301.83 o 
 -17   3   0     9679.52    10786.16    552.82 o 
 -15   3   0     3629.83     4025.72    228.27 o 
 -13   3   0     7797.09     8301.25    346.68 o 
 -11   3   0     8289.34     8553.40    317.77 o 
  -9   3   0     4435.62     4473.10    198.41 o 
  -7   3   0     9667.89     9209.14    238.28 o 
  -5   3   0     2068.67     1859.06    103.44 o 
  -3   3   0    33534.38    30212.62   2701.52 o 
  -1   3   0    75284.96    77465.44   1673.71 o 
   1   3   0    75579.02    80521.66   2627.30 o 
   3   3   0    34648.73    33102.32    759.59 o 
   5   3   0     1800.06     1743.23    134.79 o 
   7   3   0     9606.41     9140.54    809.43 o 
   9   3   0     4878.09     4838.79    225.25 o 
  11   3   0     8154.33     8095.34    355.80 o 
  13   3   0     7214.66     7383.09    369.66 o 
  15   3   0     3422.08     3840.55    345.21 o 
  17   3   0     9417.69     9311.18    500.13 o 
  19   3   0     1857.95     1922.57    268.36 o 
  21   3   0     2572.07     2760.63    377.80 o 
  23   3   0     1285.40     1287.69    262.36 o 
  25   3   0     3779.29     3945.77    428.35 o 
 -24   4   0      461.85      294.22    166.22 o 
 -22   4   0      543.30      747.93    175.33 o 
 -20   4   0     1988.34     2212.07    351.64 o 
 -18   4   0     4859.89     5348.56    343.48 o 
 -16   4   0      317.40      467.77     94.79 o 
 -14   4   0     2075.93     2066.96    169.00 o 
 -12   4   0     5225.29     5234.48    265.94 o 
 -10   4   0      364.23      298.54     74.73 o 
  -8   4   0     1031.35     1161.65     73.11 o 
  -6   4   0     2861.02     2642.81    110.74 o 
  -4   4   0     6334.59     6125.43    176.11 o 
  -2   4   0     6302.96     7673.29    193.46 o 
   0   4   0     1921.58     2293.62    103.14 o 
   2   4   0     6369.39     7631.64    420.75 o 
   4   4   0     6431.17     6375.47    174.25 o 
   6   4   0     2845.17     2728.57    125.39 o 
   8   4   0     1040.52     1151.25     96.53 o 
  10   4   0      369.14      244.77    105.03 o 
  12   4   0     5262.52     5728.10    492.96 o 
  14   4   0     2133.38     2174.64    201.23 o 
  16   4   0      320.68      254.07    120.22 o 
  18   4   0     4817.76     5171.77    370.06 o 
  20   4   0     2007.77     2242.17    409.55 o 
  22   4   0      558.61      417.90    243.92 o 
  24   4   0      459.01      318.09    408.72 o 
 -23   5   0     2002.60     2442.64    394.24 o 
 -21   5   0     3914.74     4646.82    464.83 o 
 -19   5   0     6985.88     7812.71    455.67 o 
 -17   5   0    14522.03    14848.52    708.45 o 
 -15   5   0    10559.98    10860.04    566.71 o 
 -13   5   0     5088.91     5179.93    308.97 o 
 -11   5   0    16052.19    15672.55    575.25 o 
  -9   5   0    37444.64    38100.73   1059.91 o 
  -7   5   0    29811.71    27861.17   2519.01 o 
  -5   5   0    10485.89     9336.68    834.23 o 
  -3   5   0     6682.17     5950.59    148.65 o 
  -1   5   0    31389.53    32057.28    704.21 o 
   1   5   0    30672.46    30120.60   1489.21 o 
   3   5   0     6833.88     6098.41    212.89 o 
   5   5   0    10611.84    11043.51    979.68 o 
   7   5   0    30172.65    29455.33    774.16 o 
   9   5   0    37165.81    38270.84   1217.53 o 
  11   5   0    15917.28    15983.55    695.98 o 
  13   5   0     5168.19     5157.62    271.56 o 
  15   5   0    10712.32    10822.88    694.46 o 
  17   5   0    14862.30    14300.84    808.63 o 
  19   5   0     7213.71     7950.11    603.12 o 
  21   5   0     3939.13     4485.99    606.97 o 
  23   5   0     2028.81     3156.89    838.31 o 
 -24   6   0     1099.89     1291.63    275.65 o 
 -22   6   0      350.37      304.31    143.36 o 
 -20   6   0     1490.64     1472.56    249.39 o 
 -18   6   0     5203.72     5003.59    360.48 o 
 -16   6   0     3623.34     3791.01    239.26 o 
 -14   6   0      443.21      635.06    101.58 o 
 -12   6   0     2147.95     2447.38    160.31 o 
 -10   6   0    11954.76    12390.88    430.04 o 
  -8   6   0     9271.39     8922.19    307.50 o 
  -6   6   0      938.75     1094.96     80.74 o 
  -4   6   0     4968.07     4928.68    160.40 o 
  -2   6   0     9472.49     8813.33    205.15 o 
   0   6   0     5848.63     6010.12    195.16 o 
   2   6   0     9722.79     8797.77    348.30 o 
   4   6   0     4677.68     4919.83    655.09 o 
   6   6   0      877.54      757.80     85.53 o 
   8   6   0     9600.59     9748.47    307.60 o 
  10   6   0    12069.88    12551.71    410.77 o 
  12   6   0     1992.38     2242.44    261.28 o 
  14   6   0      517.37      780.85    156.57 o 
  16   6   0     3918.86     4006.80    289.92 o 
  18   6   0     5208.92     4979.11    541.41 o 
  20   6   0     1483.62     1361.20    296.97 o 
  22   6   0      294.70      109.14    251.83 o 
  24   6   0     1091.64     1220.75    364.90 o 
 -23   7   0     1143.31     1231.35    257.57 o 
 -21   7   0     1924.85     2039.23    239.87 o 
 -19   7   0     1627.35     1441.49    214.38 o 
 -17   7   0      518.40      565.74    147.75 o 
 -15   7   0     3814.95     4123.96    280.29 o 
 -13   7   0     6985.06     7391.47    384.26 o 
 -11   7   0      602.66      598.56    132.31 o 
  -9   7   0     7845.88     7356.73    270.19 o 
  -7   7   0     1478.14     1557.37    262.79 o 
  -5   7   0     1665.16     1894.41    154.10 o 
  -3   7   0      374.11      463.65     50.74 o 
  -1   7   0     5497.25     6032.38    236.15 o 
   1   7   0     5573.57     6068.02    242.92 o 
   3   7   0      316.79      410.85     88.87 o 
   5   7   0     1519.05     1569.81    207.75 o 
   7   7   0     1347.16     1242.06    150.43 o 
   9   7   0     7623.24     7388.98    679.68 o 
  11   7   0      585.32      505.88    164.54 o 
  13   7   0     6925.16     7248.86    440.55 o 
  15   7   0     3774.11     4093.52    326.01 o 
  17   7   0      460.60      561.20    190.48 o 
  19   7   0     1587.73     1741.48    326.29 o 
  21   7   0     1838.00     1675.12    296.18 o 
  23   7   0     1095.17      899.59    336.26 o 
 -22   8   0      932.08      827.30    281.48 o 
 -20   8   0     1841.54     1452.87    330.61 o 
 -18   8   0     2703.61     2462.54    438.62 o 
 -16   8   0     1797.81     1989.52    206.02 o 
 -14   8   0     2313.06     2594.37    236.40 o 
 -12   8   0     4933.72     5385.44    271.25 o 
 -10   8   0     5560.58     6215.41    351.35 o 
  -8   8   0     2483.82     2464.87    148.66 o 
  -6   8   0     2219.03     2287.50    101.57 o 
  -4   8   0     5703.17     6122.50    188.68 o 
  -2   8   0     2211.25     2131.96    143.02 o 
   0   8   0     1479.71     1680.15    122.54 o 
   2   8   0     2553.08     2588.96    169.86 o 
   4   8   0     5530.83     5894.57    382.03 o 
   6   8   0     1887.07     2203.38    203.66 o 
   8   8   0     2930.34     2946.88    239.51 o 
  10   8   0     5616.30     6237.37    299.34 o 
  12   8   0     4665.43     4519.52    434.99 o 
  14   8   0     2415.84     2274.64    307.64 o 
  16   8   0     1798.68     1655.41    334.40 o 
  18   8   0     2654.45     1977.46    422.95 o 
  20   8   0     1944.82     2047.33    521.13 o 
  22   8   0      883.01      705.08    394.28 o 
 -19   9   0      800.35      888.53    199.37 o 
 -17   9   0     1019.94     1132.83    263.67 o 
 -15   9   0       13.16      120.66    140.63 o 
 -13   9   0     1073.70      721.11    156.32 o 
 -11   9   0      122.30      115.03     66.93 o 
  -9   9   0     5187.97     5418.74    265.92 o 
  -7   9   0     4334.03     4630.36    193.89 o 
  -5   9   0      998.94     1014.85    196.98 o 
  -3   9   0      903.39      904.07    106.77 o 
  -1   9   0     2772.81     2796.55    160.07 o 
   1   9   0     2691.30     2860.70    221.63 o 
   3   9   0      918.47     1110.02    144.47 o 
   5   9   0     1069.23     1220.64    144.80 o 
   7   9   0     4413.73     5188.97    443.88 o 
   9   9   0     5045.86     5207.61    376.02 o 
  11   9   0      115.78       27.54     73.11 o 
  13   9   0     1094.74      897.87    184.95 o 
  15   9   0       11.68      -76.40     91.40 o 
  17   9   0     1082.88     1135.03    397.62 o 
  19   9   0      751.41      622.86    442.84 o 
 -18  10   0     1410.92     1643.39    335.49 o 
 -16  10   0     2399.79     2138.35    429.92 o 
 -14  10   0     4168.39     4350.80    479.86 o 
 -12  10   0     3993.50     3836.93    589.46 o 
 -10  10   0     5429.79     5491.35    283.36 o 
  -8  10   0     5483.25     5592.66    206.39 o 
  -6  10   0     1425.66     1513.84     99.44 o 
  -4  10   0     8889.83     9172.27    412.75 o 
  -2  10   0     4047.89     4076.64    204.45 o 
   0  10   0      426.53      395.29     84.53 o 
   2  10   0     4210.35     4493.73    378.45 o 
   4  10   0     8779.08     9221.54    404.03 o 
   6  10   0     1359.56     1421.57    161.82 o 
   8  10   0     5593.91     5435.18    397.71 o 
  10  10   0     5387.96     5830.78    436.57 o 
  12  10   0     4008.28     4027.28    460.68 o 
  14  10   0     4227.05     4426.28   1229.52 o 
  16  10   0     2450.97     3131.69    445.82 o 
  18  10   0     1432.14     1606.21    668.71 o 
 -17  11   0     1311.20      937.17    245.37 o 
 -15  11   0     1681.86     1859.99    280.27 o 
 -13  11   0     2579.17     2837.08    223.38 o 
 -11  11   0     5021.57     4967.00    481.26 o 
  -9  11   0     4831.13     5707.22    452.48 o 
  -7  11   0     6208.20     6112.96    298.50 o 
  -5  11   0     2614.83     2277.46    168.48 o 
  -3  11   0     5585.60     5998.59    253.78 o 
  -1  11   0     6534.04     6614.25    302.81 o 
   1  11   0     6543.51     6819.17    340.51 o 
   3  11   0     5726.90     6465.24    358.36 o 
   5  11   0     2698.54     2730.41    474.00 o 
   7  11   0     6254.74     6705.77    532.07 o 
   9  11   0     4932.87     5986.06    708.25 o 
  11  11   0     5269.04     5366.14    466.51 o 
  13  11   0     2765.59     2352.57    654.58 o 
  15  11   0     1744.62     2349.95    412.43 o 
  17  11   0     1350.61     1388.39    546.23 o 
 -14  12   0       99.03      -15.33    158.60 o 
 -12  12   0      944.73      926.06    201.35 o 
 -10  12   0        9.38      -55.77    144.85 o 
  -8  12   0      456.85      414.66    164.30 o 
  -6  12   0     1215.00     1391.40    356.17 o 
  -4  12   0     1106.57      640.93    115.34 o 
  -2  12   0       54.26       86.77     66.41 o 
   0  12   0       78.22       12.92     65.33 o 
   2  12   0       60.62       66.52     87.28 o 
   4  12   0     1144.19      927.87    182.19 o 
   6  12   0     1201.97     1337.86    274.13 o 
   8  12   0      457.01      451.36    166.18 o 
  10  12   0        9.82       28.25    119.49 o 
  12  12   0      939.48      245.88    262.61 o 
  14  12   0       97.89      235.30    184.29 o 
 -11  13   0      342.12      547.42    193.33 o 
  -9  13   0      936.82      891.46    213.77 o 
  -7  13   0      874.30      517.84    188.45 o 
  -5  13   0      956.58      665.25    323.06 o 
  -3  13   0     1181.66     1166.79    241.56 o 
  -1  13   0      688.82      491.41    127.80 o 
   1  13   0      742.22      678.48    142.47 o 
   3  13   0     1283.19      903.55    210.59 o 
   5  13   0      913.40      856.59    165.69 o 
   7  13   0      778.34      596.76    185.04 o 
   9  13   0      889.95      777.94    217.51 o 
  11  13   0      369.95      355.47    224.32 o 
  -8  14   0     1077.52     1377.24    391.48 o 
  -6  14   0      804.37     1087.81    227.19 o 
  -4  14   0      369.27      420.01    288.55 o 
  -2  14   0      272.56       78.32    271.66 o 
   0  14   0      945.97      953.03    259.99 o 
   2  14   0      282.54      369.42    267.33 o 
   4  14   0      338.72      311.66    165.85 o 
   6  14   0      788.41      558.15    154.35 o 
   8  14   0     1045.50      930.13    274.38 o 
 -25   1   1     1996.78     2248.48    422.66 o 
 -23   1   1      945.93      953.07    154.51 o 
 -21   1   1      859.68      668.56    125.51 o 
 -19   1   1     4666.12     4703.24    271.83 o 
 -17   1   1     7599.63     7745.75    322.15 o 
 -15   1   1     3464.26     3483.24    208.26 o 
 -13   1   1     3628.35     3444.39    164.71 o 
 -11   1   1    15122.60    14056.94    434.84 o 
  -9   1   1    34399.18    34644.36    912.19 o 
  -7   1   1    62740.66    58284.80   1465.79 o 
  -5   1   1    99019.01   100649.59   2693.25 o 
  -3   1   1    20232.24    20382.48    355.78 o 
   3   1   1     9679.21     8019.31    486.16 o 
   5   1   1    10993.62    10182.58    278.63 o 
   7   1   1    44177.92    44066.25   2012.00 o 
   9   1   1    49057.09    44263.19   1432.25 o 
  11   1   1    20220.70    21206.14    701.14 o 
  13   1   1     2683.63     2443.67    206.37 o 
  15   1   1    10513.71    11211.38    556.59 o 
  17   1   1    26443.58    27025.00   1264.10 o 
  19   1   1     5894.32     6037.55    418.42 o 
  21   1   1      278.84      209.14    216.80 o 
  23   1   1     1530.11     1705.90    247.97 o 
  25   1   1     4544.65     4596.23    501.05 o 
 -26   2   1      632.17      492.07    174.84 o 
 -24   2   1        3.57        8.61     77.82 o 
 -22   2   1     1253.04     1142.81    138.55 o 
 -20   2   1     1188.31     1333.20    212.25 o 
 -18   2   1     3390.01     3210.97    230.05 o 
 -16   2   1      891.53      896.03    135.94 o 
 -14   2   1     3024.71     3358.97    163.07 o 
 -12   2   1     5317.17     5857.18    222.75 o 
 -10   2   1    26545.72    25811.64    645.93 o 
  -8   2   1    10776.91    12953.53   1290.23 o 
  -6   2   1      701.70      792.37     68.66 o 
  -4   2   1     6268.91     6212.13    155.89 o 
  -2   2   1     9465.67     8860.46    470.50 o 
   0   2   1     5047.07     4516.59    143.80 o 
   2   2   1    30731.82    33171.79   1187.73 o 
   4   2   1      996.41     1103.21     82.71 o 
   6   2   1     4821.18     4955.04    202.82 o 
   8   2   1    17562.66    17164.36    567.87 o 
  10   2   1     8141.88     7725.85    349.88 o 
  12   2   1      151.71      230.20    111.26 o 
  14   2   1      751.92      941.28    202.16 o 
  16   2   1     3265.18     3506.45    393.50 o 
  18   2   1     2816.93     2758.44    324.19 o 
  20   2   1      890.64      831.77    226.51 o 
  22   2   1      724.25      687.71    255.06 o 
  24   2   1     1599.38      812.86    855.27 o 
 -25   3   1       50.58      -24.61    106.81 o 
 -23   3   1      772.53      561.24    168.18 o 
 -21   3   1      106.44       49.08    122.72 o 
 -19   3   1     2114.70     2381.75    204.26 o 
 -17   3   1       69.84      141.52     87.37 o 
 -15   3   1     2354.13     2504.45    159.27 o 
 -13   3   1     3826.15     4229.59    205.79 o 
 -11   3   1     3678.12     3603.22    166.11 o 
  -9   3   1     3185.78     3061.86    157.82 o 
  -7   3   1     2547.54     2890.94    130.51 o 
  -5   3   1     3378.55     3108.86    177.74 o 
  -3   3   1     6094.55     6611.82    759.23 o 
  -1   3   1    43926.21    46827.88   1332.30 o 
   1   3   1    36035.50    36316.64    892.18 o 
   3   3   1    17706.73    17804.92    508.77 o 
   5   3   1     1827.79     1710.95     85.50 o 
   7   3   1      761.34      870.06    125.97 o 
   9   3   1     5787.28     5681.39    264.09 o 
  11   3   1      870.99      967.70    257.26 o 
  13   3   1     1536.28     1388.71    211.45 o 
  15   3   1      829.91      918.62    164.43 o 
  17   3   1      207.32      456.65    210.44 o 
  19   3   1     1145.72     1185.94    351.75 o 
  21   3   1      406.81      364.09    184.87 o 
  23   3   1      233.53       91.72    157.97 o 
  25   3   1       60.35       27.90    203.02 o 
 -24   4   1     1083.68     1024.36    264.00 o 
 -22   4   1     1157.70     1460.39    231.85 o 
 -20   4   1     4931.87     5348.60    459.78 o 
 -18   4   1    12187.28    13417.28    655.97 o 
 -16   4   1    16024.99    17060.06    694.80 o 
 -14   4   1     3610.00     4166.82    395.03 o 
 -12   4   1     8560.52     9718.74    548.82 o 
 -10   4   1    29447.75    29329.55   2152.97 o 
  -8   4   1    16842.66    16145.28    411.81 o 
  -6   4   1    11544.02    11857.55    282.47 o 
  -4   4   1     4824.90     5052.32    507.01 o 
  -2   4   1    83335.62    91101.82   2719.46 o 
   0   4   1    65116.72    66123.03   1949.27 o 
   2   4   1    16444.60    17908.60    893.85 o 
   4   4   1     5763.23     5738.03    261.19 o 
   6   4   1     7176.96     6517.52    197.00 o 
   8   4   1    21987.70    20589.69    681.02 o 
  10   4   1     6833.82     6436.65    320.19 o 
  12   4   1     1543.31     1497.18    139.32 o 
  14   4   1     5895.22     6155.17    368.48 o 
  16   4   1    18740.13    20196.45    982.33 o 
  18   4   1    10283.88    10955.46    817.56 o 
  20   4   1     2954.49     3577.04    421.36 o 
  22   4   1     1625.74     1676.39    377.15 o 
  24   4   1     4488.19     4725.72    518.93 o 
 -25   5   1      571.44      505.48    132.39 o 
 -23   5   1      130.89      165.80    133.57 o 
 -21   5   1      239.62      195.04    141.76 o 
 -19   5   1     3071.89     3062.28    285.82 o 
 -17   5   1     4987.40     5050.02    307.10 o 
 -15   5   1     1134.48     1044.32    164.77 o 
 -13   5   1      120.39      106.12     72.32 o 
 -11   5   1    13845.22    14095.79    516.72 o 
  -9   5   1    14946.75    15283.15    434.64 o 
  -7   5   1      994.16      878.53     87.29 o 
  -5   5   1     5456.21     5862.32    252.46 o 
  -3   5   1    13493.95    12566.07    369.87 o 
  -1   5   1     3681.65     3403.60    122.20 o 
   1   5   1       71.02      119.84     46.71 o 
   3   5   1      927.19      844.24     68.70 o 
   5   5   1       89.97       53.06     37.87 o 
   7   5   1     4206.82     4134.71    164.39 o 
   9   5   1     2164.48     1852.81    197.90 o 
  11   5   1     1021.95     1267.02    258.13 o 
  13   5   1     3334.62     3655.72    282.68 o 
  15   5   1     2749.17     2308.60    248.73 o 
  17   5   1     4631.60     4681.34    352.96 o 
  19   5   1     2755.71     3022.76    442.37 o 
  21   5   1      724.96      776.04    203.92 o 
  23   5   1       58.64      139.68    200.64 o 
 -24   6   1     3738.00     4710.91    523.49 o 
 -22   6   1     3420.77     4638.11    459.44 o 
 -20   6   1     4254.27     4831.97    372.29 o 
 -18   6   1     5683.73     6059.40    484.85 o 
 -16   6   1     7283.56     7499.67    538.31 o 
 -14   6   1     9153.45     9974.08    452.17 o 
 -12   6   1     4439.52     4814.57    296.58 o 
 -10   6   1     9735.41     9847.11    370.82 o 
  -8   6   1     7720.76     7659.68    237.14 o 
  -6   6   1     3757.39     3494.92    121.43 o 
  -4   6   1     4015.27     3993.47    117.00 o 
  -2   6   1     2770.57     2765.24    106.69 o 
   0   6   1      485.89      438.79    187.00 o 
   2   6   1     2076.78     1753.99    101.39 o 
   4   6   1     5351.72     6550.34   1162.76 o 
   6   6   1     7187.60     6795.11    241.60 o 
   8   6   1     9268.64     8878.54    300.77 o 
  10   6   1     4510.36     4270.14    328.80 o 
  12   6   1     1157.44     1093.38    199.00 o 
  14   6   1     3722.16     3736.27    269.24 o 
  16   6   1     3943.11     4179.36    467.92 o 
  18   6   1     2359.76     2402.10    282.10 o 
  20   6   1     2327.01     2495.63    577.84 o 
  22   6   1     1376.93     1052.06    267.44 o 
 -23   7   1      687.52      503.20    247.07 o 
 -21   7   1      808.11      671.83    207.18 o 
 -19   7   1     2191.42     2426.73    284.94 o 
 -17   7   1     6408.47     6674.17    363.98 o 
 -15   7   1       61.82      116.72    108.05 o 
 -13   7   1      184.54      124.69     96.31 o 
 -11   7   1     2212.20     2071.91    148.82 o 
  -9   7   1    10647.22    10212.97   1051.48 o 
  -7   7   1      880.73     1022.45     67.75 o 
  -5   7   1     2352.92     2061.08    176.09 o 
  -3   7   1     8007.72     7792.36    221.85 o 
  -1   7   1    20784.60    20257.63    501.70 o 
   1   7   1     1359.65     1572.99    130.90 o 
   3   7   1     4103.93     4102.69    190.34 o 
   5   7   1     2259.15     2259.57    137.97 o 
   7   7   1     3238.61     3528.29    174.60 o 
   9   7   1     1507.13     1653.00    151.26 o 
  11   7   1      166.94      244.81    102.55 o 
  13   7   1      894.83     1074.19    179.77 o 
  15   7   1     5116.88     5819.25    508.07 o 
  17   7   1     3017.63     3161.16    488.85 o 
  19   7   1     1283.26     1279.59    279.28 o 
  21   7   1     2083.64     1712.07    465.06 o 
 -22   8   1     1022.67      897.68    194.66 o 
 -20   8   1     1445.47     1605.56    236.87 o 
 -18   8   1      318.19      197.84    132.29 o 
 -16   8   1      532.09      263.42    100.21 o 
 -14   8   1      607.53      541.42     93.96 o 
 -12   8   1     1441.26     1523.03    152.15 o 
 -10   8   1      576.61      552.06     89.14 o 
  -8   8   1     1466.39     1441.09     91.77 o 
  -6   8   1      755.48      773.30     84.95 o 
  -4   8   1     1894.87     2162.54     88.53 o 
  -2   8   1      494.97      557.21     70.93 o 
   0   8   1     1561.47     1653.20    171.67 o 
   2   8   1      776.31      881.81    128.65 o 
   4   8   1      674.27      557.90    138.97 o 
   6   8   1     1180.85     1859.24    204.78 o 
   8   8   1     2780.67     2834.40    205.83 o 
  10   8   1      996.67      799.99    152.54 o 
  12   8   1      886.85      750.88    212.35 o 
  14   8   1      207.95      165.97    130.41 o 
  16   8   1     2615.07     2046.58    426.18 o 
  18   8   1      967.89      712.26    194.27 o 
  20   8   1        8.49     -105.38    183.95 o 
 -21   9   1     2060.10     1531.87    777.27 o 
 -19   9   1     1982.58     1225.46    278.39 o 
 -17   9   1     4110.10     4142.70    437.46 o 
 -15   9   1     2670.33     3144.23    240.15 o 
 -13   9   1     4451.25     4413.90    257.68 o 
 -11   9   1     2714.39     2935.79    152.41 o 
  -9   9   1     5239.42     5314.69    177.42 o 
  -7   9   1     5106.90     5429.01    164.27 o 
  -5   9   1     2902.08     3030.38    114.83 o 
  -3   9   1     7398.73     8043.81    379.45 o 
  -1   9   1     6140.35     6080.10    374.34 o 
   1   9   1     2763.00     3043.74    161.15 o 
   3   9   1    10223.69     9560.76    432.40 o 
   5   9   1     6407.68     6537.31    354.80 o 
   7   9   1    13481.59    13144.79   1052.46 o 
   9   9   1    10322.45    10209.36    579.40 o 
  11   9   1     2029.03     2246.93    535.78 o 
  13   9   1     2909.42     2693.62    463.94 o 
  15   9   1     4564.27     4118.71    444.87 o 
  17   9   1     2773.90     2311.07    916.30 o 
  19   9   1     2744.80     2768.93    955.23 o 
 -18  10   1     1367.50     1472.61    316.97 o 
 -16  10   1      589.47      547.50    333.85 o 
 -14  10   1      128.54      184.33     68.82 o 
 -12  10   1     1889.66     1653.70    127.76 o 
 -10  10   1     6365.93     6220.05    287.22 o 
  -8  10   1     6473.27     6341.33    320.21 o 
  -6  10   1     1796.43     1907.25    189.41 o 
  -4  10   1     2949.77     2979.79    298.94 o 
  -2  10   1     6442.27     6969.43    273.83 o 
   0  10   1    10453.66    11289.76    502.52 o 
   2  10   1     6491.83     6629.60    403.34 o 
   4  10   1     5415.43     5776.66    401.01 o 
   6  10   1     3356.13     3576.20    261.13 o 
   8  10   1     6665.88     8453.72    903.29 o 
  10  10   1     7239.17     7999.04    441.80 o 
  12  10   1     2706.00     1884.41    575.83 o 
  14  10   1      528.67      361.62    179.41 o 
  16  10   1     2601.48     1609.77    571.26 o 
  18  10   1     1581.53     1698.34    442.77 o 
 -17  11   1     1195.33     1190.01    318.93 o 
 -15  11   1     1837.72     2262.15    204.44 o 
 -13  11   1     1461.41     1030.46    389.46 o 
 -11  11   1      769.71      905.89    183.25 o 
  -9  11   1      246.67      169.37    102.14 o 
  -7  11   1      191.59      185.93     72.26 o 
  -5  11   1     1588.13     1504.32    172.00 o 
  -3  11   1     2468.00     2209.34    139.36 o 
  -1  11   1     1113.85     1006.30    133.76 o 
   1  11   1      335.07      317.13     77.38 o 
   3  11   1     2463.37     2900.08    289.11 o 
   5  11   1     3711.43     3766.21    286.53 o 
   7  11   1      556.24      744.27    149.96 o 
   9  11   1     1077.65     1270.08    172.51 o 
  11  11   1     1903.75     1652.29    469.14 o 
  13  11   1     1445.15     1625.20    344.81 o 
  15  11   1      462.48      482.74    365.93 o 
  17  11   1      226.29      255.65    273.80 o 
 -14  12   1      258.20      189.63    152.41 o 
 -12  12   1      760.41      604.93    163.14 o 
 -10  12   1      485.89      661.32    362.41 o 
  -8  12   1      903.10      613.95    265.79 o 
  -6  12   1      408.38      359.46    150.41 o 
  -4  12   1     1527.37      932.58    260.15 o 
  -2  12   1     2795.62     2462.22    170.81 o 
   0  12   1     1473.39     1292.07    344.11 o 
   2  12   1     1586.78     1340.88    166.79 o 
   4  12   1     2174.81     2471.88    212.30 o 
   6  12   1      836.42     1086.23    182.32 o 
   8  12   1     2341.62     2474.86    297.36 o 
  10  12   1     2094.28     1336.09    270.87 o 
  12  12   1      541.91      752.37    242.64 o 
  14  12   1     1465.12     1663.48    606.09 o 
 -11  13   1      356.02      175.90    173.66 o 
  -9  13   1      835.84      728.00    202.89 o 
  -7  13   1       55.07        8.85    191.28 o 
  -5  13   1      593.18      422.04    176.60 o 
  -3  13   1       42.22      -98.95    107.51 o 
  -1  13   1       39.39       41.57    177.68 o 
   1  13   1      120.17      104.72     95.36 o 
   3  13   1      331.89      269.33    113.41 o 
   5  13   1      827.06      693.10    181.62 o 
   7  13   1      344.16      355.97    211.75 o 
   9  13   1      172.69      223.39    171.11 o 
  11  13   1      384.43      309.01    216.04 o 
  -8  14   1      584.58      947.61    208.94 o 
  -6  14   1     2555.93     3332.07    593.96 o 
  -4  14   1     3939.35     4162.17    655.04 o 
  -2  14   1     1481.47     1140.36    274.99 o 
   0  14   1     1079.57     1190.85    433.72 o 
   2  14   1     2416.65     2347.22    368.62 o 
   4  14   1     2361.57     2793.53    421.31 o 
   6  14   1     1117.84     1222.03    481.09 o 
   8  14   1     1058.90     1006.14    207.10 o 
 -26   0   2     4624.21     4942.78    509.89 o 
 -24   0   2      431.22      637.12    273.66 o 
 -22   0   2     1008.78      892.79    172.65 o 
 -20   0   2     7403.72     8090.14   1106.62 o 
 -18   0   2    16239.38    16368.79    727.24 o 
 -16   0   2     1260.55     1311.72    127.83 o 
 -14   0   2       68.35      136.93     82.15 o 
 -12   0   2    22135.92    22691.75    837.26 o 
 -10   0   2    65660.48    64971.07   2238.39 o 
  -8   0   2    65684.02    73918.74   2404.02 o 
  -6   0   2    39791.07    40038.15   1078.98 o 
  -4   0   2   142880.84   167056.44   9082.86 o 
   2   0   2    64245.51    57500.43   2168.60 o 
   4   0   2    59614.41    56236.37   2283.73 o 
   6   0   2    95821.99    95014.34   4591.37 o 
   8   0   2    66262.87    62461.50   2958.52 o 
  10   0   2    47890.83    43997.86   2049.09 o 
  12   0   2    22054.68    21203.75   1054.07 o 
  14   0   2    20077.51    20957.60   1135.43 o 
  16   0   2    34486.46    33419.31   2368.38 o 
  18   0   2    26700.64    24704.41   1648.24 o 
  20   0   2     4137.63     4503.44    530.78 o 
  22   0   2     2860.18     2571.09    726.54 o 
  24   0   2    12870.09    13362.50   1313.39 o 
 -25   1   2      358.15      363.32    148.23 o 
 -23   1   2      219.65      235.24    103.95 o 
 -21   1   2      486.35      374.03    104.92 o 
 -19   1   2     2065.33     1800.48    225.12 o 
 -17   1   2     9227.44     9517.83    312.41 o 
 -15   1   2      537.07      348.29    131.86 o 
 -13   1   2     1208.98     1235.90    137.22 o 
 -11   1   2     3512.69     3171.64    164.67 o 
  -9   1   2     4427.77     4382.39    156.17 o 
  -7   1   2     1830.79     4338.25    320.09 o 
  -5   1   2     9095.84    16154.58    521.26 o 
  -3   1   2    15439.63    15323.01    588.65 o 
   1   1   2    27738.31    25938.84    555.67 o 
   3   1   2    25536.99    23590.09    633.80 o 
   5   1   2     1278.68     1779.97    147.43 o 
   7   1   2    23506.39    23217.03    814.47 o 
   9   1   2     6283.30     5879.02    237.42 o 
  11   1   2      491.78      841.34    103.40 o 
  13   1   2       51.62      -54.17     80.28 o 
  15   1   2     3370.80     2856.97    354.72 o 
  17   1   2     4479.37     3616.87    443.25 o 
  19   1   2     1066.06      596.15    273.86 o 
  21   1   2      237.43      225.21    129.42 o 
  23   1   2       87.18      284.99    170.22 o 
  25   1   2      474.60      482.95    310.69 o 
 -26   2   2     2740.34     2535.65    350.27 o 
 -24   2   2     1141.09      939.53    280.81 o 
 -22   2   2     1531.01     1326.57    213.59 o 
 -20   2   2     4805.85     4820.05    239.93 o 
 -18   2   2     5000.55     4493.32    285.97 o 
 -16   2   2     1162.67     1144.35    136.57 o 
 -14   2   2      529.79      758.05     99.23 o 
 -12   2   2     2744.80     2919.11    178.51 o 
 -10   2   2     2724.40     2703.93    171.59 o 
  -8   2   2    19516.38    21579.21    649.74 o 
  -6   2   2     3745.58     3586.73    329.94 o 
  -4   2   2    11949.74    11353.64    222.05 o 
  -2   2   2    31548.04    32487.71    776.77 o 
   0   2   2    31216.56    30315.88    875.15 o 
   2   2   2    64334.37    67490.96   3216.92 o 
   4   2   2    29998.70    28695.66    811.25 o 
   6   2   2     7998.44     7975.90    279.73 o 
   8   2   2     7470.24     7842.32    281.61 o 
  10   2   2     1692.57     1243.72    140.29 o 
  12   2   2     5206.92     5052.07    296.12 o 
  14   2   2     1957.62     2290.67    189.55 o 
  16   2   2     3962.56     4139.82    332.30 o 
  18   2   2     5790.69     5776.45    635.07 o 
  20   2   2      515.55      279.44    182.40 o 
  22   2   2      131.17      319.41    170.18 o 
  24   2   2     1067.67      648.74    647.69 o 
 -25   3   2     1132.00      979.38    273.75 o 
 -23   3   2      683.64      707.03    158.51 o 
 -21   3   2     5270.18     5738.41    272.34 o 
 -19   3   2    11082.23    11546.00    678.54 o 
 -17   3   2     7364.72     7890.03    443.36 o 
 -15   3   2      911.06     1357.27    200.69 o 
 -13   3   2     1389.19     1858.52    192.52 o 
 -11   3   2    23966.63    24212.66    721.20 o 
  -9   3   2    27196.77    26083.77    740.57 o 
  -7   3   2     3462.67     3660.97    135.71 o 
  -5   3   2     1039.29     1179.08     54.52 o 
  -3   3   2    21581.38    22934.11    605.13 o 
  -1   3   2    94864.58   106067.86   9173.17 o 
   1   3   2     2717.36     2759.38    137.77 o 
   3   3   2     7214.30     7467.04    169.50 o 
   5   3   2     2860.45     2726.90    194.27 o 
   7   3   2     7265.30     6686.38    235.52 o 
   9   3   2     6224.41     5189.42    253.60 o 
  11   3   2      414.32      419.79    113.58 o 
  13   3   2      111.26       41.25    123.18 o 
  15   3   2     5163.99     5211.91    386.39 o 
  17   3   2    11364.55    11442.78    609.08 o 
  19   3   2     1288.12     1440.03    266.40 o 
  21   3   2     1976.57     2184.34    375.78 o 
  23   3   2     3239.85     1887.58   1538.45 o 
  25   3   2     3626.73     3772.65    525.01 o 
 -24   4   2       18.08       -0.53     92.84 o 
 -22   4   2      567.18      749.31    251.34 o 
 -20   4   2     1727.96     1665.20    262.38 o 
 -18   4   2     2231.70     2671.13    279.22 o 
 -16   4   2     3149.38     2927.46    254.37 o 
 -14   4   2     1383.46     1526.89    155.02 o 
 -12   4   2     2338.48     2075.16    140.52 o 
 -10   4   2    10314.48    10586.87    475.85 o 
  -8   4   2    18417.14    18372.85    456.23 o 
  -6   4   2      737.60     1125.12    127.30 o 
  -4   4   2     3891.29     3553.23    162.62 o 
  -2   4   2     6880.69     6878.10    317.23 o 
   0   4   2    29908.18    29733.33   2008.69 o 
   2   4   2    16376.34    16770.31    653.65 o 
   4   4   2    11756.04    11259.13    287.70 o 
   6   4   2     6171.52     5991.52    246.78 o 
   8   4   2     4097.23     4236.48    275.02 o 
  10   4   2      786.62     1107.07    267.50 o 
  12   4   2     3558.52     3669.89    319.64 o 
  14   4   2      838.27      834.47    177.25 o 
  16   4   2     1715.04     1852.95    236.93 o 
  18   4   2        6.22       15.36    153.86 o 
  20   4   2      307.17      347.47    177.50 o 
  22   4   2      769.28      333.17    351.73 o 
  24   4   2      229.83      229.94    325.90 o 
 -25   5   2     1393.60     1295.58    202.34 o 
 -23   5   2     2477.66     1974.26    375.13 o 
 -21   5   2     5281.23     6090.16    426.58 o 
 -19   5   2     7721.64     8996.28    522.19 o 
 -17   5   2     8101.28     8666.78    403.40 o 
 -15   5   2    12012.30    11913.74    577.01 o 
 -13   5   2    12835.45    12950.59    491.82 o 
 -11   5   2    14899.84    14272.10    406.14 o 
  -9   5   2    49699.28    45995.92   1387.89 o 
  -7   5   2    26821.63    24494.04   2177.95 o 
  -5   5   2    20081.72    19586.15    359.06 o 
  -3   5   2    12567.30    12955.82    435.53 o 
  -1   5   2    58482.29    61825.24   3791.90 o 
   1   5   2    24832.70    22980.99    661.98 o 
   3   5   2    20941.24    20743.04    576.43 o 
   5   5   2    11889.85    11957.99    394.32 o 
   7   5   2    19481.18    18394.83   1068.35 o 
   9   5   2    17359.69    15852.37    714.54 o 
  11   5   2     7011.50     6917.91    377.22 o 
  13   5   2     7284.09     7082.16    415.72 o 
  15   5   2     8291.83     8983.50    550.95 o 
  17   5   2     9981.42     9403.40    782.43 o 
  19   5   2     3718.70     4244.40    380.18 o 
  21   5   2     2090.79     2129.77    484.59 o 
  23   5   2     1433.13       31.10    318.84 o 
 -24   6   2      338.54      235.23     99.94 o 
 -22   6   2      463.96      482.01    182.94 o 
 -20   6   2     2241.69     2561.16    287.25 o 
 -18   6   2     6340.71     7427.58    433.77 o 
 -16   6   2     1126.38     1131.10    165.38 o 
 -14   6   2      709.35      640.42     95.81 o 
 -12   6   2     3746.97     3403.40    227.38 o 
 -10   6   2     7172.00     6801.69    240.13 o 
  -8   6   2    17946.68    17814.07    449.56 o 
  -6   6   2     3041.87     2779.06    124.17 o 
  -4   6   2     1837.08     1827.35     59.74 o 
  -2   6   2     5785.48     5546.34    160.55 o 
   0   6   2    19927.05    18519.37    545.08 o 
   2   6   2      771.90      835.11     67.02 o 
   4   6   2     2754.19     2790.09    168.36 o 
   6   6   2    21356.43    21605.15    659.33 o 
   8   6   2    25376.53    25303.92    922.19 o 
  10   6   2     2431.68     2340.10    203.74 o 
  12   6   2     4054.31     3945.84    280.55 o 
  14   6   2     1910.31     1966.62    233.63 o 
  16   6   2     4232.92     4574.38    418.98 o 
  18   6   2     1678.26     1764.17    376.85 o 
  20   6   2      274.25      276.65    185.63 o 
  22   6   2      258.02      148.96    292.98 o 
 -23   7   2     2187.02     2042.39    353.47 o 
 -21   7   2      866.46      965.03    244.57 o 
 -19   7   2      572.32      469.22    176.25 o 
 -17   7   2     1623.73     1809.28    204.15 o 
 -15   7   2     5179.40     5225.74    300.05 o 
 -13   7   2     5167.28     5336.51    264.22 o 
 -11   7   2      252.50      169.47     98.90 o 
  -9   7   2     8171.06     8405.80    250.94 o 
  -7   7   2     5893.35     5882.22    135.99 o 
  -5   7   2     5284.47     5424.32    133.31 o 
  -3   7   2      249.00      200.28     37.20 o 
  -1   7   2     2998.49     2416.41    106.96 o 
   1   7   2      485.08      450.60     85.65 o 
   3   7   2     2293.23     2582.92    146.50 o 
   5   7   2      372.94      314.96     68.43 o 
   7   7   2      911.11      986.32    119.59 o 
   9   7   2      617.46      654.55    131.19 o 
  11   7   2      577.86      565.47    178.53 o 
  13   7   2     1124.53     1013.63    163.74 o 
  15   7   2     4376.88     3826.68    484.97 o 
  17   7   2     1974.26     1420.57    245.92 o 
  19   7   2      778.92     1025.80    365.03 o 
  21   7   2      540.63      792.11    279.81 o 
 -22   8   2     1338.06      927.42    244.91 o 
 -20   8   2      962.84      864.14    216.43 o 
 -18   8   2     4907.18     4864.24    393.57 o 
 -16   8   2     3178.54     2965.86    355.91 o 
 -14   8   2      833.26      703.27    134.46 o 
 -12   8   2     2633.92     2796.30    171.06 o 
 -10   8   2     2646.23     2778.72    246.14 o 
  -8   8   2     7377.05     7171.55    203.61 o 
  -6   8   2     1777.64     1953.16     99.35 o 
  -4   8   2      743.73      830.92     61.94 o 
  -2   8   2     1939.41     1824.04    126.38 o 
   0   8   2    12075.87    12906.69    421.87 o 
   2   8   2     1855.07     1922.24    144.59 o 
   4   8   2     3031.87     2748.37    239.43 o 
   6   8   2     2885.33     3210.74    278.90 o 
   8   8   2     4344.36     4598.25    238.77 o 
  10   8   2      419.42      555.92    188.92 o 
  12   8   2      723.08     1004.16    262.35 o 
  14   8   2     5658.42     5757.45    573.60 o 
  16   8   2     2620.92     2159.02    349.18 o 
  18   8   2      415.74      655.22    300.14 o 
  20   8   2      531.97      470.64    388.93 o 
 -21   9   2      970.70      811.54    275.31 o 
 -19   9   2     2163.25     2841.40    798.75 o 
 -17   9   2     1203.28     1305.71    301.82 o 
 -15   9   2     1064.89     1020.92    211.35 o 
 -13   9   2      337.67      230.36     87.30 o 
 -11   9   2     2110.92     2310.19    236.79 o 
  -9   9   2      245.91      154.79     39.28 o 
  -7   9   2      258.37      216.17     34.38 o 
  -5   9   2     1135.06     1063.85    142.05 o 
  -3   9   2      938.03      665.50    205.04 o 
  -1   9   2     4437.29     4395.42    240.69 o 
   1   9   2     5230.37     4867.22    248.41 o 
   3   9   2     1319.63     1287.77    139.56 o 
   5   9   2     1683.99     2016.38    178.68 o 
   7   9   2     4241.99     4683.43    305.43 o 
   9   9   2     2701.28     2614.42    751.27 o 
  11   9   2     2114.27     2075.94    224.50 o 
  13   9   2      147.93      232.25    180.34 o 
  15   9   2      950.85      899.55    228.81 o 
  17   9   2     1571.97     1293.23    375.68 o 
  19   9   2      172.15       86.09    233.89 o 
 -18  10   2      725.85      908.60    395.30 o 
 -16  10   2     3013.40     2891.83    217.93 o 
 -14  10   2     2132.42     2326.41    335.01 o 
 -12  10   2      891.88      774.98    182.93 o 
 -10  10   2      407.05      576.62    145.07 o 
  -8  10   2     7145.95     6877.94    466.10 o 
  -6  10   2     7955.72     8613.97    653.15 o 
  -4  10   2     2254.85     2033.11    183.66 o 
  -2  10   2     4898.60     5067.79    491.87 o 
   0  10   2     7292.24     8030.32    648.67 o 
   2  10   2    10865.52    11837.36   1324.36 o 
   4  10   2     9376.75     9749.47    547.41 o 
   6  10   2     5429.84     5641.38    405.94 o 
   8  10   2     5903.50     5438.66    398.89 o 
  10  10   2     2825.60     2927.26    567.59 o 
  12  10   2     4442.68     4685.98    505.53 o 
  14  10   2     2548.61     2061.29    440.05 o 
  16  10   2     1502.52     1331.86    452.84 o 
  18  10   2      838.82      769.66    582.47 o 
 -17  11   2      815.59      683.32    172.71 o 
 -15  11   2     1198.03      472.64    435.10 o 
 -13  11   2      511.45      611.67    166.76 o 
 -11  11   2     2189.87     2323.18    220.45 o 
  -9  11   2     3578.33     3663.17    256.23 o 
  -7  11   2     2381.83     2607.59    375.51 o 
  -5  11   2      203.78      204.67    189.15 o 
  -3  11   2     6424.28     6623.72    798.36 o 
  -1  11   2     9416.21     9315.19    356.57 o 
   1  11   2     3838.20     4016.18    264.53 o 
   3  11   2     5360.71     5037.87    314.65 o 
   5  11   2     6382.11     6117.29    319.44 o 
   7  11   2     4016.36     4402.59    347.37 o 
   9  11   2     3938.63     4314.40    646.05 o 
  11  11   2     4212.44     3905.89    479.45 o 
  13  11   2     1957.04     2058.15    525.71 o 
  15  11   2     1836.28     2418.09    471.06 o 
 -14  12   2      419.05      382.29    225.90 o 
 -12  12   2      172.66      182.45    138.08 o 
 -10  12   2     1138.21     1181.13    209.99 o 
  -8  12   2      884.49      661.57    164.12 o 
  -6  12   2      367.51      186.60    202.26 o 
  -4  12   2      360.48      200.65    199.92 o 
  -2  12   2      346.28      186.92     78.46 o 
   0  12   2      223.96      108.49     84.67 o 
   2  12   2      387.86      356.50    108.54 o 
   4  12   2      757.70      932.96    154.12 o 
   6  12   2      210.83       61.92    146.49 o 
   8  12   2      186.72      248.31    212.73 o 
  10  12   2       44.10      -41.26    180.55 o 
  12  12   2      409.31      278.38    334.39 o 
  14  12   2      490.56      400.50    269.36 o 
 -13  13   2       67.92       60.66    167.33 o 
 -11  13   2      105.75       67.09    121.50 o 
  -9  13   2      674.77      373.58    242.64 o 
  -7  13   2      373.67      322.05    152.47 o 
  -5  13   2     1215.68      850.34    220.72 o 
  -3  13   2     2731.26     3654.43    512.49 o 
  -1  13   2      432.22      307.43    262.36 o 
   1  13   2      772.80      754.15    235.68 o 
   3  13   2      953.34      739.85    125.92 o 
   5  13   2     3183.97     3209.64    860.95 o 
   7  13   2     1043.43     1005.45    224.08 o 
   9  13   2      727.97      212.25    302.69 o 
  11  13   2     1134.41      724.02    287.82 o 
  -8  14   2     1708.87        5.73    358.58 o 
  -6  14   2      569.16       19.23    285.37 o 
  -4  14   2     1507.48       15.56    195.03 o 
  -2  14   2      692.63      513.16    278.83 o 
   0  14   2     1613.64     1724.74    316.03 o 
   2  14   2     1257.93     1198.44    419.17 o 
   4  14   2      783.91     1053.83    422.08 o 
   6  14   2      454.97      457.53    167.02 o 
 -25   1   3     3624.41     3538.27    682.03 o 
 -23   1   3     3336.40     3027.06    244.84 o 
 -21   1   3     5369.64     5426.35    299.00 o 
 -19   1   3     6873.21     7102.94    297.93 o 
 -17   1   3     7958.36     8520.82    341.75 o 
 -15   1   3      409.31      385.56     81.98 o 
 -13   1   3     4821.48     4787.02    150.68 o 
 -11   1   3    20646.80    19864.38    447.43 o 
  -9   1   3    21035.48    19135.43    797.41 o 
  -7   1   3    34621.15    37742.35    755.75 o 
  -5   1   3    30775.13    29378.87    510.90 o 
  -3   1   3    75297.80    78059.05   3311.23 o 
  -1   1   3    37008.37    37515.49   1028.26 o 
   1   1   3    14477.83    13559.95    378.97 o 
   3   1   3    29757.60    29260.27   1699.37 o 
   5   1   3    34124.15    34302.38   1041.42 o 
   7   1   3    49498.18    47254.23   1553.73 o 
   9   1   3    28341.11    28316.63    919.32 o 
  11   1   3    14258.54    13848.68    516.04 o 
  13   1   3    20474.29    20731.02    888.93 o 
  15   1   3    22727.19    22579.14   1044.06 o 
  17   1   3    10630.52    10935.01    671.36 o 
  19   1   3     6730.45     7502.49    494.79 o 
  21   1   3     1838.95     1652.44    419.14 o 
  23   1   3     6347.59     6811.63    873.76 o 
  25   1   3     2858.71     3526.68    947.63 o 
 -26   2   3      119.50      110.87    127.30 o 
 -24   2   3       19.12       49.24     86.52 o 
 -22   2   3      538.82      562.86    130.60 o 
 -20   2   3     2272.96     2323.25    215.93 o 
 -18   2   3     4668.95     5416.10    260.57 o 
 -16   2   3     4292.68     4343.25    272.35 o 
 -14   2   3     3356.51     3433.57    321.18 o 
 -12   2   3     6029.11     5994.99    266.84 o 
 -10   2   3    12672.98    12644.67    366.88 o 
  -8   2   3      617.82     1483.32    382.52 o 
  -6   2   3     2178.95     2362.81    104.58 o 
  -4   2   3      192.11      151.70     30.04 o 
  -2   2   3     5655.88     5460.28    142.41 o 
   0   2   3    54387.00    56267.78   1657.30 o 
   2   2   3     9448.57     9987.88    306.91 o 
   4   2   3     2263.59     2050.36    124.85 o 
   6   2   3    13272.52    12278.48    414.54 o 
   8   2   3    15948.29    15650.10    568.71 o 
  10   2   3      302.11      375.93     83.63 o 
  12   2   3      783.69      860.20    137.99 o 
  14   2   3     1930.66     2523.35    312.44 o 
  16   2   3     6907.26     7071.80    507.90 o 
  18   2   3     1017.68      983.46    231.43 o 
  20   2   3      506.33      602.51    229.23 o 
  22   2   3     2063.78     2176.82    333.71 o 
  24   2   3      834.10      634.41    624.08 o 
 -25   3   3      548.30      502.19    151.35 o 
 -23   3   3      361.38      487.66    110.62 o 
 -21   3   3      121.49      204.41    114.48 o 
 -19   3   3     1299.93     1393.59    180.90 o 
 -17   3   3     1455.21     1417.82    146.67 o 
 -15   3   3     1506.95     1637.61    152.33 o 
 -13   3   3     2969.71     2995.54    195.51 o 
 -11   3   3     2047.49     3074.83    514.59 o 
  -9   3   3     4089.87     4406.74    169.52 o 
  -7   3   3     4613.31     4419.60    145.15 o 
  -5   3   3     1543.48     1584.45     92.45 o 
  -3   3   3    14466.26    14400.99    775.35 o 
  -1   3   3    52713.57    51982.68   3374.25 o 
   1   3   3    20077.10    18986.95    405.24 o 
   3   3   3     5434.48     5621.55    190.75 o 
   5   3   3      945.69      985.83    102.59 o 
   7   3   3      283.92      343.24     99.16 o 
   9   3   3     4021.46     4023.74    232.71 o 
  11   3   3     1815.16     1929.70    174.55 o 
  13   3   3     6259.96     6429.70    339.49 o 
  15   3   3     1665.29     1648.51    302.71 o 
  17   3   3       70.30     -152.09    152.09 o 
  19   3   3      829.36      873.62    252.38 o 
  21   3   3     1664.46     1346.43    371.20 o 
  23   3   3      353.63      393.17    228.09 o 
 -26   4   3     1182.02      730.98    340.39 o 
 -24   4   3      474.07      497.91    155.52 o 
 -22   4   3     2163.53     2036.32    164.96 o 
 -20   4   3     5529.31     6201.03    420.04 o 
 -18   4   3     7661.85     8608.57    405.95 o 
 -16   4   3     2547.69     2663.19    220.20 o 
 -14   4   3     8490.88     8360.45    370.26 o 
 -12   4   3    18570.80    17940.39    862.92 o 
 -10   4   3    24685.10    23581.63   1375.05 o 
  -8   4   3    15801.24    15131.92    371.75 o 
  -6   4   3     2813.18     2592.41    117.00 o 
  -4   4   3    39849.37    37349.36   1249.94 o 
  -2   4   3    58065.89    70134.08   2759.79 o 
   0   4   3    14119.18    14694.02    437.56 o 
   2   4   3     9600.71     9547.09    239.72 o 
   4   4   3     7400.25     7307.15    304.62 o 
   6   4   3    11485.61    11001.14    703.83 o 
   8   4   3    36883.01    36418.89   1286.26 o 
  10   4   3     3995.22     3923.79    211.39 o 
  12   4   3     3332.70     3432.01    334.61 o 
  14   4   3     7715.57     7987.60    436.87 o 
  16   4   3    13958.96    13918.29    792.74 o 
  18   4   3     5387.88     5000.06    623.35 o 
  20   4   3     1184.23      503.34    548.03 o 
  22   4   3     2205.06        6.33    220.77 o 
  24   4   3     3695.92     4387.14    519.67 o 
 -25   5   3      155.61      113.18    133.24 o 
 -23   5   3      291.86      231.39     91.28 o 
 -21   5   3      626.87      566.19    187.42 o 
 -19   5   3     2864.51     2743.15    382.16 o 
 -17   5   3     1792.01     1807.10    200.34 o 
 -15   5   3       59.80       43.16     69.90 o 
 -13   5   3     5275.05     4992.09    215.09 o 
 -11   5   3    15855.74    15520.39    465.33 o 
  -9   5   3     3546.06     5899.45    661.52 o 
  -7   5   3     4718.85     4693.35    685.13 o 
  -5   5   3     5208.40     5241.01    195.36 o 
  -3   5   3     7841.29     7423.12    256.81 o 
  -1   5   3    31745.10    31038.61    791.60 o 
   1   5   3     3818.16     3410.15    129.05 o 
   3   5   3     3747.74     4110.41    237.92 o 
   5   5   3     1880.52     2378.12    195.58 o 
   7   5   3    13546.97    14312.92    531.69 o 
   9   5   3     8694.53     8467.18    401.93 o 
  11   5   3     1139.92     1446.36    152.14 o 
  13   5   3      644.01      581.85    153.91 o 
  15   5   3     2804.08     2735.48    302.47 o 
  17   5   3     2587.74     2260.51    342.28 o 
  19   5   3      239.82      -45.98    215.86 o 
  21   5   3      256.08       62.91    201.80 o 
  23   5   3      355.52       -9.05    360.99 o 
 -24   6   3      936.09      866.20    197.32 o 
 -22   6   3     2356.10     2640.84    299.70 o 
 -20   6   3     5092.91     5721.33    496.66 o 
 -18   6   3     8605.35     8901.02    482.82 o 
 -16   6   3     3638.71     4166.14    301.26 o 
 -14   6   3     8611.07     9135.29    371.57 o 
 -12   6   3     5135.94     5085.87    244.24 o 
 -10   6   3    14134.29    14198.50    389.31 o 
  -8   6   3    17206.60    16852.52   1195.93 o 
  -6   6   3    12877.73    12578.42    350.57 o 
  -4   6   3    30679.91    30260.06    929.30 o 
  -2   6   3    25902.53    25253.47    521.34 o 
   0   6   3    24548.93    23014.53    613.68 o 
   2   6   3    14670.32    16134.24   2472.57 o 
   4   6   3     4620.72     4279.10    218.86 o 
   6   6   3     2787.60     2807.24    241.09 o 
   8   6   3     5018.35     5042.44    286.44 o 
  10   6   3     1940.32     2237.93    196.19 o 
  12   6   3      984.96     1236.85    158.46 o 
  14   6   3       60.07      119.40    146.13 o 
  16   6   3     1271.70     1166.68    243.55 o 
  18   6   3      946.31     1105.23    234.85 o 
  20   6   3      607.36      384.17    344.89 o 
  22   6   3      571.03       -0.95    267.78 o 
 -23   7   3       31.12      -38.42    125.53 o 
 -21   7   3     1706.72     1386.37    196.41 o 
 -19   7   3     4885.94     5278.29    371.82 o 
 -17   7   3      888.00     1292.69    189.46 o 
 -15   7   3     1753.73     1846.11    232.18 o 
 -13   7   3     4100.99     3990.04    211.11 o 
 -11   7   3    13124.59    12679.71    523.80 o 
  -9   7   3     2631.04     2590.67     90.73 o 
  -7   7   3      652.00      843.12    164.66 o 
  -5   7   3     7231.81     7796.94    262.26 o 
  -3   7   3     3530.29     3182.10    161.22 o 
  -1   7   3    12409.22    12649.30    359.09 o 
   1   7   3    12411.05    13785.89   1797.93 o 
   3   7   3     3188.63     3176.71    144.13 o 
   5   7   3     2667.36     2513.39    167.81 o 
   7   7   3     9098.77     9042.11    522.68 o 
   9   7   3     3081.75     3496.49    276.58 o 
  11   7   3      549.03      725.75    211.05 o 
  13   7   3     3710.01     4236.31    500.10 o 
  15   7   3     4607.93     5703.09    592.48 o 
  17   7   3     1622.28     1541.13    301.74 o 
  19   7   3       69.91      -38.20    143.80 o 
  21   7   3      381.44       99.80    300.89 o 
 -22   8   3     1368.49     1323.66    280.40 o 
 -20   8   3      704.92      727.91    191.23 o 
 -18   8   3      707.04      713.45    175.38 o 
 -16   8   3       44.18       48.31     87.36 o 
 -14   8   3     4104.59     4159.70    280.92 o 
 -12   8   3      133.61      231.81     72.31 o 
 -10   8   3      341.81      235.28     49.06 o 
  -8   8   3       21.89        1.62     57.70 o 
  -6   8   3     1234.30     1299.19    250.86 o 
  -4   8   3      729.39      806.32    166.04 o 
  -2   8   3     2706.42     2757.28    112.42 o 
   0   8   3      360.18      299.96     62.46 o 
   2   8   3     7997.78     7757.23    356.47 o 
   4   8   3     2860.68     2882.07    154.75 o 
   6   8   3     4341.24     4445.25    230.82 o 
   8   8   3      212.10      230.57    107.68 o 
  10   8   3     2081.03     1923.93    382.25 o 
  12   8   3      148.06       65.33    150.59 o 
  14   8   3     2642.96     2341.16    333.08 o 
  16   8   3     1033.67      982.46    266.16 o 
  18   8   3      192.32     -144.61    165.13 o 
  20   8   3       55.83      261.34    216.29 o 
 -21   9   3     1102.77     1096.88    349.96 o 
 -19   9   3     2114.71     2547.38    428.42 o 
 -17   9   3     1880.27     2023.89    301.74 o 
 -15   9   3      536.08      603.52    202.01 o 
 -13   9   3     4592.24     4020.82    290.18 o 
 -11   9   3     6001.38     5871.66    402.80 o 
  -9   9   3     4208.07     4684.49    229.02 o 
  -7   9   3    12799.22    13322.14    507.58 o 
  -5   9   3    15690.28    15361.21    899.22 o 
  -3   9   3     7293.59     7158.21    296.97 o 
  -1   9   3     6119.60     6341.51    448.83 o 
   1   9   3    13665.10    14210.15    534.06 o 
   3   9   3     6762.55     6948.60    299.87 o 
   5   9   3     5626.81     5671.18    391.83 o 
   7   9   3     6981.32     7193.97    966.51 o 
   9   9   3     6073.98     6269.46    435.76 o 
  11   9   3     1990.79     2155.34    370.79 o 
  13   9   3     4442.59     4352.58    444.93 o 
  15   9   3     2951.26     2630.87    595.69 o 
  17   9   3     1626.02     1930.77    566.39 o 
  19   9   3     2578.35     3104.15    627.45 o 
 -20  10   3     1395.28     1665.88    348.71 o 
 -18  10   3      831.60     1170.55    276.21 o 
 -16  10   3     1180.72     1394.42    243.21 o 
 -14  10   3       91.05       17.84    205.97 o 
 -12  10   3      313.23      252.37    117.03 o 
 -10  10   3     5943.88     6449.27    435.44 o 
  -8  10   3     2547.40     2939.80    476.15 o 
  -6  10   3      315.64      531.58    186.00 o 
  -4  10   3     2089.26     2585.57    335.68 o 
  -2  10   3     7773.11     7584.11    348.02 o 
   0  10   3     9683.18     9415.08    360.00 o 
   2  10   3     3467.87     3400.73    258.53 o 
   4  10   3     3621.40     3379.57    280.11 o 
   6  10   3     5957.33     6512.20    328.76 o 
   8  10   3     5918.94     6288.11    486.86 o 
  10  10   3     3212.23     2780.38    568.43 o 
  12  10   3     1128.65      904.91    197.69 o 
  14  10   3     2116.13     1267.24    350.19 o 
  16  10   3     4823.89     4846.96    643.41 o 
  18  10   3     2573.39     2526.48   1095.12 o 
 -17  11   3      533.49      469.00    470.40 o 
 -15  11   3     2729.28     2990.33    346.87 o 
 -13  11   3     3099.13     3029.87    969.86 o 
 -11  11   3     1226.68     1212.30    151.98 o 
  -9  11   3     2202.92     2900.45    349.07 o 
  -7  11   3     2149.64     2481.24    330.58 o 
  -5  11   3     2429.15     2812.09    363.06 o 
  -3  11   3      101.52       34.65    174.99 o 
  -1  11   3      513.38      395.64     74.83 o 
   1  11   3     4913.77     4379.33    270.23 o 
   3  11   3     3644.47     3670.82    260.58 o 
   5  11   3      744.58      831.06    225.98 o 
   7  11   3      331.20      467.04    133.21 o 
   9  11   3     2002.31     1696.98    425.05 o 
  11  11   3     1649.82     1320.81    306.38 o 
  13  11   3      166.97       85.10    236.42 o 
  15  11   3      233.21       66.74    405.43 o 
 -14  12   3      433.39      307.91    120.95 o 
 -12  12   3      708.48      896.88    198.86 o 
 -10  12   3     1705.78     1197.98    312.26 o 
  -8  12   3      856.46      774.02    162.93 o 
  -6  12   3       15.89       97.62    149.57 o 
  -4  12   3      711.50      865.86    285.82 o 
  -2  12   3     1557.68     1491.18    364.56 o 
   0  12   3      177.58       99.91     67.09 o 
   2  12   3      238.44      110.71    107.58 o 
   4  12   3     3438.68     4611.61   1434.05 o 
   6  12   3     2993.70     3523.53    312.95 o 
   8  12   3     1893.17     1519.54    401.48 o 
  10  12   3      846.78      718.63    238.90 o 
  12  12   3     1906.16     1511.78    601.54 o 
  14  12   3     1957.44     1383.67    612.42 o 
 -11  13   3     1449.97      835.10    299.39 o 
  -9  13   3     1468.36     1154.10    333.69 o 
  -7  13   3      237.61      270.65    133.24 o 
  -5  13   3      125.57      -38.60    166.39 o 
  -3  13   3      395.09      376.69    245.23 o 
  -1  13   3      776.89      553.19    183.80 o 
   1  13   3      252.41      538.33    241.60 o 
   3  13   3      590.38      430.01    105.78 o 
   5  13   3      141.07       74.20     87.22 o 
   7  13   3      344.78      130.38     98.94 o 
   9  13   3      540.95      563.40    330.09 o 
  11  13   3      651.69      385.75    369.98 o 
  -8  14   3      820.50      578.22    302.19 o 
  -6  14   3     2284.96     2167.51    307.54 o 
  -4  14   3      804.53        6.47    298.17 o 
  -2  14   3       50.90      244.71    143.77 o 
   0  14   3     1700.27     1362.45    431.17 o 
   2  14   3     2595.13     2882.55    590.88 o 
   4  14   3     1411.53     1480.10    327.85 o 
   6  14   3     1483.25     -183.24    203.42 o 
 -26   0   4      712.58      644.41    205.75 o 
 -24   0   4     2410.02     2002.31    333.99 o 
 -22   0   4    11617.88    10720.00    572.24 o 
 -20   0   4     5511.65     5398.73    493.89 o 
 -18   0   4     5896.28     6203.05    441.00 o 
 -16   0   4     2731.30     3508.11    318.20 o 
 -14   0   4    18639.37    18232.64    895.65 o 
 -12   0   4    19078.08    20519.97    725.85 o 
 -10   0   4    15836.47    16806.47   1076.94 o 
  -8   0   4     9589.57    10909.74    294.94 o 
  -6   0   4    26703.10    28720.25    716.92 o 
  -2   0   4    74585.91    73275.05   3886.34 o 
   0   0   4    59891.72    59702.55   2798.49 o 
   2   0   4   133673.97   136591.94   7701.50 o 
   4   0   4    19882.18    23222.98   1110.08 o 
   6   0   4    77425.63    70702.87   3659.64 o 
   8   0   4    39800.72    34440.41   1599.78 o 
  10   0   4    21529.10    20852.46   1250.36 o 
  12   0   4    20046.55    20870.79   1352.87 o 
  14   0   4    46543.98    48037.96   3146.69 o 
  16   0   4    29940.48    29215.15   1800.33 o 
  18   0   4     2314.96     2544.77    414.59 o 
  20   0   4     3244.19     3146.87    503.75 o 
  22   0   4    10106.04    10566.28   1446.99 o 
  24   0   4     5317.84     7083.94    908.38 o 
 -27   1   4      736.50      488.42    166.91 o 
 -25   1   4      864.92      963.37    144.43 o 
 -23   1   4      553.36      896.96    143.57 o 
 -21   1   4     1704.37     1747.46    199.63 o 
 -19   1   4     1168.31      942.57    132.24 o 
 -17   1   4     8906.67     8602.23    344.28 o 
 -15   1   4     4373.99     4221.74    181.20 o 
 -13   1   4     1951.64     1942.73    108.92 o 
 -11   1   4    19389.69    20623.76    474.91 o 
  -9   1   4     1335.46     2362.79    202.94 o 
  -7   1   4    14753.71    16810.42    307.16 o 
  -5   1   4     7401.84     7315.11    153.41 o 
  -1   1   4     7062.60     6940.08    420.80 o 
   1   1   4    29490.86    31024.97    943.68 o 
   3   1   4      875.57      792.33    123.50 o 
   5   1   4    15997.58    15489.64    642.62 o 
   7   1   4     9606.95     9014.15    369.39 o 
   9   1   4     2726.73     2982.83    295.12 o 
  11   1   4     3756.76     3438.66    246.91 o 
  13   1   4     1019.96     1091.82    173.99 o 
  15   1   4     3113.49     2826.96    308.55 o 
  17   1   4     1084.26      643.57    202.99 o 
  19   1   4      247.16      273.34    220.19 o 
  21   1   4      138.49      495.50    164.35 o 
  23   1   4     1280.26     1458.29    318.88 o 
 -26   2   4     1767.54     1436.36    236.36 o 
 -24   2   4     2615.57     2373.29    245.82 o 
 -22   2   4     3606.62     3270.68    246.76 o 
 -20   2   4     6024.72     6244.15    318.42 o 
 -18   2   4     7893.76     8552.35    290.37 o 
 -16   2   4     8215.93     9119.14    287.83 o 
 -14   2   4     5884.25     5765.73    229.42 o 
 -12   2   4     4764.59     4273.87    263.65 o 
 -10   2   4    13047.48    11854.95    370.22 o 
  -8   2   4     3371.23     3177.32    145.01 o 
  -6   2   4     4729.67     6004.65    417.12 o 
  -4   2   4     1758.32     2137.44    116.99 o 
  -2   2   4    84270.52    90869.67   3874.28 o 
   0   2   4        8.82       51.01     60.15 o 
   2   2   4    26775.54    25632.36    766.52 o 
   4   2   4     9218.05     9549.07    347.80 o 
   6   2   4     6806.44     6192.84    273.16 o 
   8   2   4     9158.17     8881.59    379.94 o 
  10   2   4    12739.71    13703.61    511.83 o 
  12   2   4      906.01     1216.38    177.81 o 
  14   2   4     8470.95     8731.61    519.93 o 
  16   2   4     6181.42     5767.50    457.92 o 
  18   2   4      800.03      857.07    226.38 o 
  20   2   4      499.24      704.75    232.21 o 
  22   2   4     2415.39     3033.07    597.48 o 
  24   2   4     1341.72     1560.92    325.67 o 
 -25   3   4     1567.69     1541.12    209.78 o 
 -23   3   4      442.88      377.10    123.02 o 
 -21   3   4     5932.07     5762.22    269.54 o 
 -19   3   4     9871.36    10154.80    370.31 o 
 -17   3   4     2540.71     2772.96    134.24 o 
 -15   3   4     1098.52     1332.57    129.11 o 
 -13   3   4     4863.64     4934.42    302.11 o 
 -11   3   4    25042.89    25702.75   1341.69 o 
  -9   3   4    10526.21    10983.03    304.13 o 
  -7   3   4     3689.78     3754.88    140.91 o 
  -5   3   4      245.92      163.15     31.34 o 
  -3   3   4    25487.07    20187.26    593.36 o 
  -1   3   4    48095.35    48676.25   1650.09 o 
   1   3   4     7261.00     7003.21    210.66 o 
   3   3   4     1554.39     1446.54    137.41 o 
   5   3   4     8588.55     8308.88    328.97 o 
   7   3   4    28033.49    26259.15   1464.68 o 
   9   3   4      179.70      213.88    155.15 o 
  11   3   4      451.71      718.16    150.94 o 
  13   3   4     3430.07     3610.64    383.32 o 
  15   3   4     3447.79     3333.18    297.05 o 
  17   3   4     4979.51     5008.87    461.65 o 
  19   3   4     2177.20     1724.89    339.02 o 
  21   3   4      715.71      878.93    507.67 o 
  23   3   4     1389.57      796.34    683.36 o 
 -26   4   4       41.69       29.17     89.20 o 
 -24   4   4      323.86      230.87    100.78 o 
 -22   4   4      221.81      284.77    129.25 o 
 -20   4   4      955.41     1027.28    113.52 o 
 -18   4   4     2609.24     2498.87    219.13 o 
 -16   4   4       16.25      -57.63     76.52 o 
 -14   4   4     1633.70     1820.81    159.30 o 
 -12   4   4     5148.30     6310.45    266.72 o 
 -10   4   4     7038.73     7484.45    273.99 o 
  -8   4   4    13302.26    13637.44    371.51 o 
  -6   4   4     4625.79     4054.20    168.80 o 
  -4   4   4     8446.12     7792.61    246.07 o 
  -2   4   4    30865.41    32574.93   2422.81 o 
   0   4   4    18812.90    18904.91    764.98 o 
   2   4   4    14678.44    14810.03    442.09 o 
   4   4   4     3850.02     3914.58    366.08 o 
   6   4   4     2101.30     2046.55    159.27 o 
   8   4   4     6294.88     6002.16    367.54 o 
  10   4   4     1845.84     2078.33    193.25 o 
  12   4   4     1310.48     1241.74    191.10 o 
  14   4   4     2588.30     2820.30    380.52 o 
  16   4   4      493.94      523.73    147.94 o 
  18   4   4      105.63       -7.81     92.92 o 
  20   4   4     1416.78     1060.70    760.70 o 
  22   4   4      389.84       11.84    182.97 o 
 -25   5   4      126.88       90.95    103.60 o 
 -23   5   4      344.06      199.38    131.42 o 
 -21   5   4     5569.55     4903.37    265.17 o 
 -19   5   4     5788.58     5807.76    344.70 o 
 -17   5   4     1879.90     2174.93    262.13 o 
 -15   5   4     3742.26     4533.33    277.04 o 
 -13   5   4    19138.63    20105.66   1026.94 o 
 -11   5   4    23686.74    24293.01    957.79 o 
  -9   5   4    37083.33    42906.60   2563.71 o 
  -7   5   4    11750.89    11843.17    359.42 o 
  -5   5   4    23469.17    24274.20   1637.10 o 
  -3   5   4    55652.40    52248.38   2094.93 o 
  -1   5   4    26127.75    23797.06    599.85 o 
   1   5   4     3109.91     2973.77    136.58 o 
   3   5   4    22742.96    21199.41    716.63 o 
   5   5   4    25035.08    24942.28    855.87 o 
   7   5   4    24782.49    24196.60    887.95 o 
   9   5   4    15625.12    15508.13    774.72 o 
  11   5   4    10861.61    10899.96    658.79 o 
  13   5   4     6573.65     6598.40    383.17 o 
  15   5   4     4520.67     5346.76    529.80 o 
  17   5   4     6879.06     6408.53    568.19 o 
  19   5   4     1435.73     1195.85    863.45 o 
  21   5   4     2463.52     1363.24    983.48 o 
  23   5   4     1315.79      -29.76    263.39 o 
 -24   6   4      549.18      419.23    154.76 o 
 -22   6   4      374.20      256.45    115.63 o 
 -20   6   4     3231.50     3344.60    311.50 o 
 -18   6   4     5430.92     5073.61    355.82 o 
 -16   6   4      370.23      308.86    111.71 o 
 -14   6   4      598.79      491.40    117.25 o 
 -12   6   4    17243.60    17543.78    523.76 o 
 -10   6   4    21349.22    23471.26    652.71 o 
  -8   6   4     1258.24     1502.13    114.25 o 
  -6   6   4      479.31      449.35     76.38 o 
  -4   6   4    14354.28    13007.41    442.98 o 
  -2   6   4    22727.24    21689.69    730.54 o 
   0   6   4    17609.08    19709.49   2877.25 o 
   2   6   4    10609.62    10491.65    373.28 o 
   4   6   4     6022.42     6151.73    339.10 o 
   6   6   4    15307.89    14793.05    674.84 o 
   8   6   4     5392.43     4777.87    306.75 o 
  10   6   4      750.20      769.38    201.94 o 
  12   6   4       55.11      276.50    115.52 o 
  14   6   4     1858.87     2401.01    240.39 o 
  16   6   4     4260.78     4780.72    570.36 o 
  18   6   4     1465.74      774.51    667.50 o 
  20   6   4      183.99      136.13    160.79 o 
  22   6   4      128.14       61.82    214.83 o 
 -23   7   4      135.23       92.03    175.35 o 
 -21   7   4      222.74      201.47    175.74 o 
 -19   7   4      973.76     1260.61    357.79 o 
 -17   7   4     4156.90     4459.85    331.66 o 
 -15   7   4     3128.91     3296.01    219.08 o 
 -13   7   4     2113.11     1951.12    159.85 o 
 -11   7   4     1553.09     1621.09    118.09 o 
  -9   7   4     4164.02     4212.36    227.19 o 
  -7   7   4     7526.95     7242.38    310.74 o 
  -5   7   4     1851.37     2045.67    180.41 o 
  -3   7   4     8984.60     8450.13    349.60 o 
  -1   7   4     8308.70     8553.68   1186.57 o 
   1   7   4     9522.86     8821.28    317.43 o 
   3   7   4     3289.17     3029.99    170.66 o 
   5   7   4      692.93      649.43    154.96 o 
   7   7   4     2048.14     2171.85    217.98 o 
   9   7   4     2144.31     2537.34    234.21 o 
  11   7   4     2361.72     2414.84    319.16 o 
  13   7   4      906.93     1011.06    259.87 o 
  15   7   4      353.10      169.88    134.81 o 
  17   7   4        6.43      -12.76    207.33 o 
  19   7   4      162.23      138.01    141.57 o 
  21   7   4     1280.96       -9.58    234.25 o 
 -22   8   4      441.37      546.77    226.03 o 
 -20   8   4     2550.36     2536.71    461.12 o 
 -18   8   4     4035.31     3993.43    298.15 o 
 -16   8   4     1514.67     1467.71    179.94 o 
 -14   8   4     1572.86     1460.02    145.07 o 
 -12   8   4     7380.63     8202.45    327.32 o 
 -10   8   4    15229.19    15648.81    593.15 o 
  -8   8   4     1182.17      998.58    146.39 o 
  -6   8   4     1033.33     1138.96    151.99 o 
  -4   8   4    15983.98    15933.52    793.95 o 
  -2   8   4     2160.89     2560.52    130.16 o 
   0   8   4     2120.42     2082.47    113.22 o 
   2   8   4     2348.02     2496.73    154.53 o 
   4   8   4     2635.96     2849.13    191.65 o 
   6   8   4     5196.94     4850.54    396.74 o 
   8   8   4     4142.59     3793.80    282.53 o 
  10   8   4     1548.73     1654.06    225.86 o 
  12   8   4      952.52     1271.46    296.97 o 
  14   8   4     2127.48     2251.65    448.19 o 
  16   8   4      587.75      517.72    195.87 o 
  18   8   4     1754.22      637.97    622.26 o 
  20   8   4     1688.25      529.94    539.94 o 
 -21   9   4     1646.41     2049.76    560.31 o 
 -19   9   4     2219.45     3547.07    495.68 o 
 -17   9   4     2166.22     3150.23    359.98 o 
 -15   9   4     1815.80     1872.42    161.33 o 
 -13   9   4     4601.87     4677.97    419.82 o 
 -11   9   4     3989.93     3893.74    278.90 o 
  -9   9   4     6400.53     6768.49    287.29 o 
  -7   9   4     2791.85     2746.40    266.77 o 
  -5   9   4     1136.89     1431.92    214.15 o 
  -3   9   4       67.60       17.52    107.02 o 
  -1   9   4     2551.48     2387.89    143.34 o 
   1   9   4      263.90      429.74    181.16 o 
   3   9   4      475.94      260.97    112.34 o 
   5   9   4      736.09      819.95    210.85 o 
   7   9   4     3620.97     3540.59    478.79 o 
   9   9   4     1504.45     1549.35    224.60 o 
  11   9   4      714.43      377.09    232.59 o 
  13   9   4      315.20      392.88    228.26 o 
  15   9   4     1878.70     1488.48    314.83 o 
  17   9   4      632.17      480.07    321.97 o 
  19   9   4       53.98       43.04    181.79 o 
 -20  10   4      687.07      707.26    248.16 o 
 -18  10   4     1626.30     2131.32    531.65 o 
 -16  10   4     1492.09      952.45    486.85 o 
 -14  10   4     2217.07     2269.01    242.13 o 
 -12  10   4     1068.68      839.84    174.09 o 
 -10  10   4     2169.16     2238.66    217.31 o 
  -8  10   4     3335.09     3538.88    352.18 o 
  -6  10   4     8181.87     8487.78    591.33 o 
  -4  10   4    10635.82    10067.91    736.36 o 
  -2  10   4     7466.77     7710.29    265.78 o 
   0  10   4     7419.01     7376.97    285.99 o 
   2  10   4     5129.47     5587.02    304.15 o 
   4  10   4     5574.57     5798.04    329.91 o 
   6  10   4      798.74      595.47    396.64 o 
   8  10   4     3457.13     3886.62    354.28 o 
  10  10   4     4563.05     4586.76   1052.10 o 
  12  10   4     3237.42     3501.85    650.16 o 
  14  10   4     1003.97      873.50    262.16 o 
  16  10   4     1157.45     1172.49    415.17 o 
 -17  11   4      821.39      811.67    342.74 o 
 -15  11   4     2044.13     1977.61    260.42 o 
 -13  11   4      605.32      484.68    244.10 o 
 -11  11   4      816.44      697.17    118.42 o 
  -9  11   4     1102.08      803.14    220.06 o 
  -7  11   4     2011.05     2150.52    320.05 o 
  -5  11   4     2448.06     2751.01    349.18 o 
  -3  11   4     4856.69     4901.71    506.44 o 
  -1  11   4     2769.16     2716.08    127.23 o 
   1  11   4     1814.68     1747.14    160.90 o 
   3  11   4     3401.29     3231.71    289.85 o 
   5  11   4     2986.61     3307.21    227.72 o 
   7  11   4     5092.16     5598.63    629.55 o 
   9  11   4     2390.76     2044.16    494.07 o 
  11  11   4     1493.65     1807.15    473.72 o 
  13  11   4     3732.37     3824.09   1226.79 o 
  15  11   4     4185.35     3715.29   1619.76 o 
 -16  12   4      401.92      526.06    301.38 o 
 -14  12   4     1197.41     1201.44    366.10 o 
 -12  12   4      282.48      217.26    176.35 o 
 -10  12   4      338.92      269.64    122.55 o 
  -8  12   4       59.59      155.80     99.61 o 
  -6  12   4      139.96       46.15    147.54 o 
  -4  12   4       93.50      131.32    151.04 o 
  -2  12   4      373.89      281.10    134.92 o 
   0  12   4      491.56      333.94     86.05 o 
   2  12   4      405.72      371.98    121.62 o 
   4  12   4       52.30      -14.03    103.95 o 
   6  12   4       15.57       49.94    100.92 o 
   8  12   4      156.77        1.12    191.04 o 
  10  12   4      128.10       86.60    268.34 o 
  12  12   4      153.19      116.57    171.70 o 
 -11  13   4       97.44       63.98    135.69 o 
  -9  13   4      628.23      413.89    226.74 o 
  -7  13   4      879.31      648.85    170.38 o 
  -5  13   4     1523.04     1177.60    331.07 o 
  -3  13   4      434.49      215.90    134.33 o 
  -1  13   4     1006.37      719.61    299.60 o 
   1  13   4      678.01      786.15    307.36 o 
   3  13   4     1690.62     1578.80    357.15 o 
   5  13   4     1044.36      488.78    421.20 o 
   7  13   4      252.17      193.59    154.05 o 
   9  13   4      325.20      434.84    187.26 o 
  -8  14   4     1617.80      876.77    324.88 o 
  -6  14   4      389.76      228.38    235.58 o 
  -4  14   4     1254.47       -6.92    287.68 o 
  -2  14   4     2372.71     2342.68    292.26 o 
   0  14   4     3189.34     4655.29    573.47 o 
   2  14   4     2328.53     2419.49    378.72 o 
   4  14   4      441.64      -61.54    135.48 o 
 -27   1   5     3136.29     2930.97    260.43 o 
 -25   1   5      952.67     1084.48    168.06 o 
 -23   1   5     5501.24     5838.47    369.43 o 
 -21   1   5    10144.67    10572.85    395.86 o 
 -19   1   5     9121.56     9513.92    357.31 o 
 -17   1   5     4109.29     3905.39    205.12 o 
 -15   1   5     5794.54     6294.17    211.13 o 
 -13   1   5    12282.84    11698.47    317.24 o 
 -11   1   5    25832.03    25792.24    585.89 o 
  -9   1   5     1647.19     1351.39    111.15 o 
  -7   1   5    14218.16    14084.49    397.14 o 
  -1   1   5     8858.49     8526.14    425.35 o 
   1   1   5     9766.11     8310.56    273.31 o 
   3   1   5    27292.15    26455.94    765.39 o 
   5   1   5    41431.28    42236.79   2802.01 o 
   7   1   5    31997.65    31181.74   1021.43 o 
   9   1   5     1454.36     1255.11    214.97 o 
  11   1   5     1504.22     1668.78    200.15 o 
  13   1   5     1659.20     1954.41    235.01 o 
  15   1   5    24925.73    26365.90   1689.65 o 
  17   1   5     8602.93     8083.11    530.52 o 
  19   1   5      658.82      345.24    166.89 o 
  21   1   5     2767.16     3675.99    579.21 o 
  23   1   5     3643.50     4402.48    775.98 o 
 -26   2   5      277.45      218.17    130.34 o 
 -24   2   5      901.56      884.74    129.38 o 
 -22   2   5     1514.69     1756.59    165.19 o 
 -20   2   5     7830.00     7755.42    285.99 o 
 -18   2   5     3681.40     3286.27    334.35 o 
 -16   2   5     2360.83     2294.57    144.34 o 
 -14   2   5     1310.58     1370.83     91.72 o 
 -12   2   5    12097.84    11483.81    282.91 o 
 -10   2   5    14376.95    13838.19    309.36 o 
  -8   2   5     1314.01     1393.32    107.86 o 
  -6   2   5    10957.25    10912.80    413.41 o 
  -2   2   5    17666.93    18467.69    766.92 o 
   0   2   5    45040.79    45585.20   1370.24 o 
   2   2   5     8657.72     8784.85    282.18 o 
   4   2   5    18300.99    18550.18    599.22 o 
   6   2   5    26547.51    26975.58    845.23 o 
   8   2   5     6020.73     5489.40    259.21 o 
  10   2   5      483.54      649.74    129.82 o 
  12   2   5      828.73     1064.71    146.73 o 
  14   2   5     3518.54     4198.53    291.97 o 
  16   2   5     2868.38     2949.65    291.18 o 
  18   2   5        0.96       -6.09    124.33 o 
  20   2   5        7.83      -87.07    104.03 o 
  22   2   5     1577.73     1709.23    318.72 o 
  24   2   5     2460.06     2418.32    644.99 o 
 -25   3   5      833.71      580.81    161.77 o 
 -23   3   5      845.42      962.02    183.33 o 
 -21   3   5     1067.25     1030.20    148.45 o 
 -19   3   5     2616.98     2491.84    254.61 o 
 -17   3   5        8.71      -56.74     68.18 o 
 -15   3   5      230.76      221.28     64.00 o 
 -13   3   5     3409.78     3773.71    205.78 o 
 -11   3   5     7040.26     8171.48    604.56 o 
  -9   3   5     3412.63     3527.46    208.54 o 
  -7   3   5      254.94      138.91     34.37 o 
  -3   3   5     6665.28     7645.80    322.71 o 
  -1   3   5    29256.02    29777.70    897.51 o 
   1   3   5     5219.81     5614.76    237.25 o 
   3   3   5     8133.89     6739.99    349.64 o 
   5   3   5     9288.85     9291.69    449.19 o 
   7   3   5     3575.20     3458.97    184.52 o 
   9   3   5     1783.10     1862.81    188.63 o 
  11   3   5     8748.87     9160.80    665.46 o 
  13   3   5     5182.40     5374.59    383.83 o 
  15   3   5    11848.30    12455.84    884.06 o 
  17   3   5     2616.64     2812.27    365.31 o 
  19   3   5      129.34      113.70    197.61 o 
  21   3   5     1741.17      675.38    906.98 o 
  23   3   5     1303.32      960.73    825.27 o 
 -26   4   5     1329.68     1448.19    231.90 o 
 -24   4   5       19.44       54.95     74.55 o 
 -22   4   5     2463.99     2205.25    204.24 o 
 -20   4   5     7158.68     7126.87    305.44 o 
 -18   4   5      954.91      720.34    126.24 o 
 -16   4   5      211.36       88.47     58.95 o 
 -14   4   5     7856.36     8240.70    328.21 o 
 -12   4   5    10640.91    11007.98    419.36 o 
 -10   4   5    21883.33    20617.11    785.25 o 
  -8   4   5     9648.52     9283.38    268.43 o 
  -6   4   5     9745.75    10231.24    506.60 o 
  -4   4   5    19139.65    17478.90    535.29 o 
  -2   4   5    28485.01    27831.94    869.22 o 
   0   4   5    44988.97    42960.98   1453.37 o 
   2   4   5     2956.82     2826.39    173.23 o 
   4   4   5    51297.50    47543.79   1597.30 o 
   6   4   5    39734.41    37860.02   1487.63 o 
   8   4   5    15139.80    13767.15    673.33 o 
  10   4   5     5329.43     5520.19    292.96 o 
  12   4   5     5725.71     6004.38    347.91 o 
  14   4   5     8720.98     8892.88    491.07 o 
  16   4   5     4076.25     4897.56    541.84 o 
  18   4   5     1465.69     1578.89    308.80 o 
  20   4   5      135.35       58.51    171.97 o 
  22   4   5     2643.80       69.22    572.34 o 
 -25   5   5      292.92      569.55    201.33 o 
 -23   5   5       90.36      169.14    104.67 o 
 -21   5   5     1217.45     1140.09    211.13 o 
 -19   5   5      624.84      685.36     81.52 o 
 -17   5   5     3148.66     2880.69    241.45 o 
 -15   5   5     1624.27     1508.01    213.91 o 
 -13   5   5      691.65      623.04    179.85 o 
 -11   5   5     3253.43     3480.45    187.18 o 
  -9   5   5     4828.15     5013.14    142.50 o 
  -7   5   5     1391.39     1337.15    121.15 o 
  -5   5   5     2610.92     2594.48    120.52 o 
  -3   5   5    17919.47    19823.36    649.37 o 
  -1   5   5     8985.32     8967.70    221.20 o 
   1   5   5    13331.44    13242.75    498.31 o 
   3   5   5    12300.05    12248.05    517.32 o 
   5   5   5    13433.13    12819.56    576.93 o 
   7   5   5     3641.39     3207.44    195.51 o 
   9   5   5     3203.57     3348.89    306.60 o 
  11   5   5     3970.58     4051.56    322.88 o 
  13   5   5     2037.05     2414.45    268.78 o 
  15   5   5     1566.20     1801.18    274.83 o 
  17   5   5      590.84      656.92    266.07 o 
  19   5   5       20.82       87.02    224.83 o 
  21   5   5      302.71      -21.31    183.54 o 
 -24   6   5      454.74      473.37    225.23 o 
 -22   6   5     2148.40     1522.62    407.99 o 
 -20   6   5     1810.67     1659.58    280.29 o 
 -18   6   5     6012.25     6567.48    368.52 o 
 -16   6   5     4082.91     4371.15    229.57 o 
 -14   6   5     2504.70     2775.25    176.91 o 
 -12   6   5     9640.99     9313.94    646.87 o 
 -10   6   5    12764.40    12549.08    516.47 o 
  -8   6   5    17235.71    18344.42    511.48 o 
  -6   6   5     7927.32     7291.41    227.40 o 
  -4   6   5     9966.05     9685.83    393.79 o 
  -2   6   5    21883.89    21353.74    504.46 o 
   0   6   5    29126.48    27551.40    750.89 o 
   2   6   5    11932.21    11786.26    446.42 o 
   4   6   5     5443.09     5360.97    242.27 o 
   6   6   5     5089.54     4670.48    243.91 o 
   8   6   5     7180.35     6249.88    589.87 o 
  10   6   5     3838.70     4113.32    429.12 o 
  12   6   5     1884.04     2014.41    344.07 o 
  14   6   5     4138.14     4442.20    413.19 o 
  16   6   5     2567.70     2460.77    374.98 o 
  18   6   5     1822.55     1105.46   1007.80 o 
  20   6   5     1023.73      740.15    729.28 o 
  22   6   5      444.00      -12.20    286.05 o 
 -23   7   5      331.23      340.75    135.80 o 
 -21   7   5     3833.62     4167.52    359.52 o 
 -19   7   5     3400.65     3799.24    297.70 o 
 -17   7   5     1445.87     1152.62    249.23 o 
 -15   7   5      414.97      415.13    116.98 o 
 -13   7   5     4914.86     4276.64    266.20 o 
 -11   7   5     7176.26     7366.96    705.80 o 
  -9   7   5     6158.62     6686.86    253.47 o 
  -7   7   5     6491.62     7494.83    488.91 o 
  -5   7   5     3623.93     3520.00    215.79 o 
  -3   7   5    20402.98    20307.08    861.98 o 
  -1   7   5     8928.90     9513.69    324.48 o 
   1   7   5     4382.38     3960.18    168.64 o 
   3   7   5     1052.11     1068.02    173.66 o 
   5   7   5    13938.88    14233.58    693.70 o 
   7   7   5    16249.79    15482.17    748.46 o 
   9   7   5     1120.89     1403.69    188.70 o 
  11   7   5      727.59      977.03    187.62 o 
  13   7   5     6058.80     6652.99    617.90 o 
  15   7   5     4111.66     4803.79    795.38 o 
  17   7   5      732.24      431.54    459.68 o 
  19   7   5     1140.96      486.00    482.74 o 
  21   7   5      922.05        6.58    293.69 o 
 -22   8   5      824.31      926.09    824.82 o 
 -20   8   5      627.21      582.97    166.59 o 
 -18   8   5      424.80      322.52    126.35 o 
 -16   8   5      608.39      568.78    160.89 o 
 -14   8   5     4633.48     4735.26    383.71 o 
 -12   8   5     2395.31     2226.19    179.96 o 
 -10   8   5     1852.72     1543.48    193.50 o 
  -8   8   5     6246.22     5976.52    269.84 o 
  -6   8   5     2479.04     2309.01    199.43 o 
  -4   8   5     1868.34     1783.62    132.23 o 
  -2   8   5      969.63     1051.71     85.42 o 
   0   8   5     6080.88     5759.84    208.07 o 
   2   8   5     1738.29     1856.72    108.40 o 
   4   8   5      144.86      160.90    121.81 o 
   6   8   5      263.55      308.49    124.28 o 
   8   8   5      334.91      469.70    183.62 o 
  10   8   5      687.26      661.31    174.83 o 
  12   8   5      566.97      623.04    251.32 o 
  14   8   5        3.37     -182.35    182.35 o 
  16   8   5      133.96       95.24    126.84 o 
  18   8   5       42.30      101.36    165.73 o 
  20   8   5      229.98      382.35    327.68 o 
 -21   9   5     1004.01     1085.89    601.80 o 
 -19   9   5     1681.88     1881.83    333.25 o 
 -17   9   5     1691.58     1922.60    311.38 o 
 -15   9   5     5582.82     5259.71    488.86 o 
 -13   9   5     6934.45     7080.71    364.64 o 
 -11   9   5     3068.95     3534.25    302.19 o 
  -9   9   5     8377.19     9729.92    520.04 o 
  -7   9   5     6598.28     8240.87    463.37 o 
  -5   9   5     5084.47     4376.98    345.05 o 
  -3   9   5     3504.41     3487.30    319.95 o 
  -1   9   5     3478.94     3673.39    163.31 o 
   1   9   5     2699.90     3108.69    324.46 o 
   3   9   5     4459.01     4739.65    249.52 o 
   5   9   5     7745.20     8832.31    662.90 o 
   7   9   5     5931.76     6225.78    566.88 o 
   9   9   5     3634.35     3837.07    475.94 o 
  11   9   5     2935.90     2863.68    401.78 o 
  13   9   5     4909.71     5871.83    678.53 o 
  15   9   5     2898.01     1617.17   1204.97 o 
  17   9   5     2829.71      810.66    962.15 o 
 -20  10   5     2710.07     1832.86   1409.68 o 
 -18  10   5     1839.87     2424.63    470.95 o 
 -16  10   5      561.91      938.66    301.66 o 
 -14  10   5     2308.44     2469.32    525.60 o 
 -12  10   5     2843.03     2592.30    368.64 o 
 -10  10   5     5853.61     5344.66    397.50 o 
  -8  10   5      732.17      614.97    169.43 o 
  -6  10   5      711.93     1060.37    193.35 o 
  -4  10   5     3361.91     4148.56    354.67 o 
  -2  10   5     6402.29     7367.74    547.14 o 
   0  10   5     4093.92     3842.22    186.55 o 
   2  10   5     1301.99     1270.20    133.00 o 
   4  10   5     6197.66     6849.30    393.58 o 
   6  10   5     3672.64     3840.33    459.31 o 
   8  10   5     3771.81     3976.27    380.51 o 
  10  10   5      326.86      159.00    151.00 o 
  12  10   5     2488.78     2085.90    492.73 o 
  14  10   5     5167.92     4496.96    742.71 o 
  16  10   5     3927.60     4014.56    931.19 o 
 -17  11   5     2473.81     2804.26    799.50 o 
 -15  11   5     3365.40     4050.91    584.27 o 
 -13  11   5      306.22      288.11    124.68 o 
 -11  11   5     1175.98      809.54    128.18 o 
  -9  11   5     4574.60     4302.44    278.62 o 
  -7  11   5     2167.11     2534.38    296.66 o 
  -5  11   5      806.25      693.22    218.52 o 
  -3  11   5      195.28      272.85    172.44 o 
  -1  11   5      882.22      669.59     82.64 o 
   1  11   5     1491.36     1307.42    288.27 o 
   3  11   5      897.55      970.16    135.93 o 
   5  11   5      167.34      167.51     96.18 o 
   7  11   5      486.78      453.89    163.14 o 
   9  11   5     1059.91     1024.07    243.10 o 
  11  11   5     1564.13     1480.24    473.61 o 
  13  11   5      473.21      258.56    296.97 o 
  15  11   5      271.88      104.09    189.79 o 
 -16  12   5     1461.28     2109.19    473.82 o 
 -12  12   5     1376.38      692.76    201.42 o 
 -10  12   5     2585.30     2549.49    336.66 o 
  -8  12   5     1641.05     1398.01    182.44 o 
  -6  12   5     1162.28      993.38    259.64 o 
  -4  12   5      475.86      328.86    176.46 o 
  -2  12   5       82.36      129.47    107.37 o 
   0  12   5       51.62       25.59     50.41 o 
   2  12   5      992.70      688.04    209.22 o 
   4  12   5     2875.66     2897.16    407.78 o 
   6  12   5      865.43      684.58    276.70 o 
   8  12   5     1144.39      856.88    297.19 o 
  10  12   5     1113.75      599.83    379.11 o 
  12  12   5     2780.95     2151.53    706.12 o 
  -9  13   5      639.72      257.71    188.45 o 
  -7  13   5      618.02      417.81    212.79 o 
  -5  13   5      375.02      233.55    214.81 o 
  -3  13   5     2619.80     2476.10    285.51 o 
  -1  13   5     1417.30     1200.50    330.30 o 
   1  13   5     1120.77     1358.22    232.72 o 
   3  13   5      163.93      -41.43    123.67 o 
   5  13   5      385.62      367.64    138.49 o 
   7  13   5     1845.95     2241.60    290.40 o 
   9  13   5      419.14      477.95    194.85 o 
  -8  14   5      719.23      401.20    244.18 o 
  -6  14   5     1908.32     1512.30    371.00 o 
  -4  14   5      851.98       -5.87    154.92 o 
  -2  14   5      217.52        2.90    170.24 o 
   0  14   5     1005.77      726.43    221.98 o 
   2  14   5     1370.91     -134.36    175.17 o 
 -26   0   6      987.70      987.90    216.53 o 
 -24   0   6     1744.08     1894.52    303.95 o 
 -22   0   6    11270.53    12313.15    712.43 o 
 -20   0   6     9505.05    10500.04    596.61 o 
 -18   0   6     3108.28     3715.89    228.47 o 
 -16   0   6       34.76       66.66     92.36 o 
 -14   0   6     6201.77     6555.84    326.10 o 
 -12   0   6    43738.00    43761.82   1430.27 o 
 -10   0   6    35513.23    32971.52    997.86 o 
  -8   0   6     5884.52     6189.37    159.39 o 
  -2   0   6    13995.08    13838.07    742.10 o 
   0   0   6    15372.94    15937.30    695.31 o 
   2   0   6    36800.20    35736.43   1553.84 o 
   4   0   6    12928.85    12014.42    757.37 o 
   6   0   6    20965.85    21187.45    987.15 o 
   8   0   6     4026.76     4255.73    479.17 o 
  10   0   6     2146.30     1959.34    236.25 o 
  12   0   6    12293.54    12525.06    839.01 o 
  14   0   6     3103.38     3073.69    389.18 o 
  16   0   6     7859.33     7520.42    726.08 o 
  18   0   6      113.34       37.76    173.49 o 
  20   0   6     5543.46     6462.96    756.71 o 
  22   0   6     5675.73     6459.22   1318.04 o 
 -27   1   6      208.21      198.99    111.44 o 
 -25   1   6      428.85      547.53    156.25 o 
 -23   1   6      287.89      160.10     81.87 o 
 -21   1   6     2361.59     2495.43    186.76 o 
 -19   1   6      290.73      404.20     86.64 o 
 -17   1   6     2643.90     2677.98    150.04 o 
 -15   1   6     4081.67     4099.65    183.66 o 
 -13   1   6     6720.79     6930.08    180.29 o 
 -11   1   6    10321.04     9672.99    243.65 o 
  -9   1   6     4851.71     4750.17    152.69 o 
  -7   1   6     8119.70     8131.93    365.37 o 
  -3   1   6    29413.01    29165.12   1317.83 o 
  -1   1   6    20996.24    21077.24    742.26 o 
   1   1   6     8988.25     8823.34    315.33 o 
   3   1   6       14.50       53.66     65.94 o 
   5   1   6    14122.00    14094.99    540.72 o 
   7   1   6     6062.78     6070.22    271.02 o 
   9   1   6     5704.62     5686.74    327.37 o 
  11   1   6     4766.87     4519.21    285.53 o 
  13   1   6     6455.84     6456.42    452.75 o 
  15   1   6     4427.04     4331.56    408.65 o 
  17   1   6     1320.48      968.32    327.26 o 
  19   1   6     1019.52      721.49    357.82 o 
  21   1   6     2062.41     2806.72    364.45 o 
  23   1   6     2479.62     3285.16    450.01 o 
 -26   2   6     1978.45     2126.83    211.92 o 
 -24   2   6     2564.57     2683.25    244.89 o 
 -22   2   6     3543.97     3771.65    272.15 o 
 -20   2   6     5095.43     5693.14    268.17 o 
 -18   2   6    17362.60    18201.03    616.99 o 
 -16   2   6     5237.89     4993.24    196.85 o 
 -14   2   6     8018.18     8281.14    237.99 o 
 -12   2   6    28960.08    28955.22    740.43 o 
 -10   2   6    24977.53    24839.58    496.46 o 
  -8   2   6    18251.28    18647.68    366.17 o 
  -2   2   6    10154.51    10528.69    422.15 o 
   0   2   6    13090.76    13928.21    585.60 o 
   2   2   6    13729.80    12218.39    451.64 o 
   4   2   6      511.16      971.65    108.05 o 
   6   2   6     3393.63     3135.96    215.71 o 
   8   2   6     1507.42     1663.46    168.86 o 
  10   2   6      722.14      796.47    151.11 o 
  12   2   6     5364.25     5567.77    501.37 o 
  14   2   6     5718.79     5783.41    668.69 o 
  16   2   6     5244.44     5680.30    436.66 o 
  18   2   6      224.83      184.45    202.22 o 
  20   2   6     1030.91     1101.57    320.57 o 
  22   2   6     1237.87      630.16    749.51 o 
 -25   3   6     1374.04     1331.45    197.03 o 
 -23   3   6     2060.08     2197.38    205.67 o 
 -21   3   6     6275.28     6846.57    329.04 o 
 -19   3   6     4981.29     5091.23    241.91 o 
 -17   3   6      728.59      636.28     71.79 o 
 -15   3   6     3231.43     3002.63    165.20 o 
 -13   3   6    11249.03    10658.12    283.64 o 
 -11   3   6    16173.01    16674.89    565.75 o 
  -9   3   6    15338.96    15126.49    488.30 o 
  -7   3   6     2970.58     2932.86    301.00 o 
  -3   3   6    14773.65    15356.74    629.51 o 
  -1   3   6    40339.53    40807.56   1399.99 o 
   1   3   6     2052.73     2017.56    118.82 o 
   3   3   6     9395.14     9055.00    419.39 o 
   5   3   6    29817.87    28462.72   1103.49 o 
   7   3   6     4163.51     3849.93    243.06 o 
   9   3   6       20.27      136.75     85.97 o 
  11   3   6      615.82      624.00    124.86 o 
  13   3   6     1860.20     2129.30    258.01 o 
  15   3   6     3363.27     3643.31    317.98 o 
  17   3   6     1607.37     1808.43    301.86 o 
  19   3   6      429.39      236.76    206.90 o 
  21   3   6     1105.53       43.10    237.05 o 
  23   3   6     3148.00     1877.94   1796.95 o 
 -26   4   6      538.33      347.52    199.25 o 
 -24   4   6     1499.81     1191.77    177.31 o 
 -22   4   6     1087.38     1035.10    145.33 o 
 -20   4   6      304.91      198.08     99.53 o 
 -18   4   6      474.98      363.59     82.62 o 
 -16   4   6     1840.23     1921.15    136.70 o 
 -14   4   6     1356.75     1383.83    129.47 o 
 -12   4   6       79.36       83.33     27.73 o 
 -10   4   6      538.62      636.01     27.42 o 
  -8   4   6     1544.71     1820.57    164.89 o 
  -2   4   6      387.62      424.00     69.40 o 
   0   4   6     2908.81     3129.37    170.72 o 
   2   4   6    13428.31    13044.25    797.76 o 
   4   4   6    13707.61    13627.98    529.81 o 
   6   4   6     4786.56     5478.04    267.90 o 
   8   4   6      828.27      656.14    134.67 o 
  10   4   6     5598.59     5521.51    374.40 o 
  12   4   6     2131.97     2357.36    323.20 o 
  14   4   6     2084.84     2300.81    305.43 o 
  16   4   6      776.30      721.91    180.83 o 
  18   4   6     1511.94      928.82    722.01 o 
  20   4   6      889.94       46.35    265.59 o 
  22   4   6      657.60       71.16    243.58 o 
 -25   5   6      230.04      189.23    182.36 o 
 -23   5   6      855.66      792.34    138.83 o 
 -21   5   6     1957.03     2153.13    220.04 o 
 -19   5   6     1256.37     1475.20    286.65 o 
 -17   5   6      510.83      561.51     76.63 o 
 -15   5   6     4585.19     4510.66    241.94 o 
 -13   5   6    10757.12    10742.73    362.44 o 
 -11   5   6     9510.63    10017.74    282.20 o 
  -9   5   6     1842.71     1732.05     93.56 o 
  -7   5   6     2955.10     2993.24    214.15 o 
  -5   5   6    20320.13    17494.67    512.63 o 
  -3   5   6     7817.51     6791.58    223.31 o 
  -1   5   6    19714.16    19743.68    669.02 o 
   1   5   6    30984.78    29997.27   1065.45 o 
   3   5   6    33340.16    32609.06   1107.85 o 
   5   5   6    17204.47    16624.13    733.98 o 
   7   5   6    13166.86    12504.12    547.17 o 
   9   5   6    11880.18    11816.83    532.10 o 
  11   5   6     9486.57     9943.64    497.33 o 
  13   5   6     9648.27    11271.03    841.14 o 
  15   5   6     7785.16     8044.34    619.90 o 
  17   5   6     3518.77     3680.69    381.71 o 
  19   5   6     2145.02     1129.78    939.13 o 
  21   5   6     3139.26       36.79    622.53 o 
 -24   6   6       30.65      209.55    143.21 o 
 -22   6   6     3062.10     3022.82    314.31 o 
 -20   6   6     1938.10     2299.29    246.39 o 
 -18   6   6       23.85       86.83     45.27 o 
 -16   6   6      317.86      359.92    125.00 o 
 -14   6   6     4563.39     4806.51    264.76 o 
 -12   6   6    11128.01     9870.26    320.62 o 
 -10   6   6      146.48       61.93     34.52 o 
  -8   6   6     4873.22     5609.44    483.00 o 
  -6   6   6    13381.28    12587.58    408.27 o 
  -4   6   6    27601.49    31852.46   1146.62 o 
  -2   6   6    16028.75    15746.36    469.73 o 
   0   6   6     6985.97     6967.16    309.81 o 
   2   6   6     1188.06      851.05     98.33 o 
   4   6   6    11181.29    11444.87    556.73 o 
   6   6   6    17377.21    17116.76    813.96 o 
   8   6   6     3727.01     3991.34    261.14 o 
  10   6   6      350.29      502.82    123.96 o 
  12   6   6     3541.01     3733.98    395.75 o 
  14   6   6    16945.67    17061.47   1179.58 o 
  16   6   6     3489.42     3712.16    435.01 o 
  18   6   6      675.41      416.43    474.31 o 
  20   6   6      740.06      -43.08    294.52 o 
 -23   7   6      415.01      536.44    142.02 o 
 -21   7   6       81.89       10.85    137.27 o 
 -19   7   6     1518.35     1142.91    202.66 o 
 -17   7   6     4384.53     4332.45    295.46 o 
 -15   7   6      186.50      188.73     87.65 o 
 -13   7   6      532.52      455.32    167.98 o 
 -11   7   6      906.27      960.93     81.77 o 
  -9   7   6     4894.12     4724.62    181.68 o 
  -7   7   6     4267.47     4223.98    190.48 o 
  -5   7   6     3797.96     3394.23    201.00 o 
  -3   7   6      735.28      836.85    123.46 o 
  -1   7   6     5519.69     5220.56    159.48 o 
   1   7   6     9925.92    10276.05    377.15 o 
   3   7   6      458.12      612.01    197.39 o 
   5   7   6     1113.32     1322.83    152.07 o 
   7   7   6     5297.05     5635.78    589.69 o 
   9   7   6     9018.75     8894.42    676.31 o 
  11   7   6     1009.13     1134.48    203.28 o 
  13   7   6     1100.46      879.16    195.42 o 
  15   7   6       77.94      314.64    209.46 o 
  17   7   6      532.84      395.14    337.27 o 
  19   7   6      452.77       68.07    229.29 o 
 -22   8   6     4098.43     4302.01    500.56 o 
 -20   8   6     3416.54     4146.88    441.86 o 
 -18   8   6     1559.44     1388.56    229.82 o 
 -16   8   6     2994.47     2789.49    367.91 o 
 -14   8   6     6878.67     6918.09    600.04 o 
 -12   8   6     3095.62     3096.34    470.82 o 
 -10   8   6     9238.33     9453.88    342.95 o 
  -8   8   6     6688.95     6460.23    313.62 o 
  -6   8   6     1842.34     2337.36    183.94 o 
  -4   8   6     3271.29     4462.64    260.79 o 
  -2   8   6     8458.53     8577.92    273.38 o 
   0   8   6     3189.40     3408.11    163.35 o 
   2   8   6     2920.91     3442.34    268.69 o 
   4   8   6     2665.69     2623.96    313.52 o 
   6   8   6     6421.11     7218.83    457.06 o 
   8   8   6     3506.83     3713.41    419.64 o 
  10   8   6     1920.81     2360.94    350.03 o 
  12   8   6     3179.62     3520.36    382.27 o 
  14   8   6     3969.66     4144.95    744.82 o 
  16   8   6     1974.59      574.68    576.56 o 
  18   8   6      364.32      117.76    227.71 o 
 -21   9   6     2592.11     2920.27    505.77 o 
 -19   9   6     3402.35     3700.97    866.88 o 
 -17   9   6     1485.43     1803.47    373.37 o 
 -15   9   6     1738.73     1690.77    167.61 o 
 -13   9   6     6224.97     6155.47    317.67 o 
 -11   9   6     3978.56     3878.51    221.83 o 
  -9   9   6     2963.20     2658.22    214.85 o 
  -7   9   6     6270.36     6339.61    361.66 o 
  -5   9   6     7166.99     6421.74    301.59 o 
  -3   9   6     5973.07     5983.16    304.01 o 
  -1   9   6     2177.54     2145.84    118.54 o 
   1   9   6     7459.81     7740.30    403.51 o 
   3   9   6       29.04      -13.74     57.93 o 
   5   9   6      659.92      642.97    200.51 o 
   7   9   6     1611.09     1647.08    295.45 o 
   9   9   6      858.01      791.87    265.40 o 
  11   9   6      445.89      480.83    291.93 o 
  13   9   6      409.02      453.85    207.35 o 
  15   9   6      548.59      143.19    195.99 o 
  17   9   6       48.87      -93.93    213.78 o 
 -20  10   6      840.85      964.32    366.45 o 
 -18  10   6     1260.64     1119.49    360.54 o 
 -16  10   6     1180.24      663.57    531.69 o 
 -14  10   6     3138.18     2824.68    250.21 o 
 -12  10   6     1198.92      707.83    151.50 o 
 -10  10   6     3368.93     3350.39    272.75 o 
  -6  10   6     7985.31     7167.68    488.47 o 
  -4  10   6      885.73      673.67    178.14 o 
  -2  10   6     6895.99    10193.29    587.80 o 
   0  10   6     2259.07     2832.07    155.68 o 
   2  10   6     5375.86     5347.77    397.50 o 
   4  10   6     4063.76     4488.72    317.71 o 
   6  10   6      538.23      377.04    236.39 o 
   8  10   6     3552.31     3540.80    578.22 o 
  10  10   6     3241.00     3847.63    593.40 o 
  12  10   6     5808.72     6337.26    607.29 o 
  14  10   6     2225.52     1715.05    874.99 o 
  16  10   6     2262.33     1157.73    924.57 o 
 -17  11   6      273.35      282.71    241.67 o 
 -15  11   6     1670.11     1597.65    387.95 o 
 -13  11   6     3876.92     3035.30    282.92 o 
 -11  11   6     3432.85     3641.67    307.40 o 
  -9  11   6     1246.38      932.99    197.51 o 
  -7  11   6      365.02      238.62    151.36 o 
  -5  11   6     4305.70     6153.18    447.15 o 
  -3  11   6     3597.68     3480.84    390.61 o 
  -1  11   6     2117.42     1622.31    180.00 o 
   1  11   6      421.68      158.18     87.12 o 
   3  11   6     2258.19     2366.70    313.31 o 
   5  11   6     3139.20     3187.95    435.29 o 
   7  11   6     2230.40     2100.80    289.95 o 
   9  11   6     1483.35     1121.62    266.84 o 
  11  11   6     2376.56     2409.77    412.32 o 
  13  11   6     3726.24      920.05   1076.05 o 
 -10  12   6      166.53       41.36    114.40 o 
  -8  12   6      834.23      602.07    127.93 o 
  -6  12   6       53.25        6.61    117.72 o 
  -4  12   6     1368.91     1143.96    177.51 o 
  -2  12   6     1507.88      974.29    282.50 o 
   0  12   6     1377.81      861.22    216.37 o 
   2  12   6       41.49       48.88    104.30 o 
   4  12   6      382.14      265.90    198.80 o 
   6  12   6      554.56      463.86    227.82 o 
   8  12   6      125.00       32.34    207.47 o 
  10  12   6      100.35     -172.93    232.40 o 
  12  12   6      229.40      909.15    330.68 o 
  -9  13   6     2332.28     2218.80    325.09 o 
  -7  13   6     1154.40      890.97    258.87 o 
  -5  13   6      715.56      637.42    229.15 o 
  -3  13   6      638.26      384.21    224.04 o 
  -1  13   6      748.41      611.86    176.56 o 
   1  13   6      461.14       33.67    170.80 o 
   7  13   6      264.06      164.68    230.90 o 
   9  13   6      627.39      656.30    330.82 o 
  -6  14   6      354.02      114.54    210.27 o 
  -4  14   6     1564.23      989.88    232.54 o 
  -2  14   6     1275.75        2.13    176.39 o 
 -27   1   7       49.28      127.44    123.62 o 
 -25   1   7     1510.70     1087.74    167.86 o 
 -23   1   7     6660.47     6838.37    333.43 o 
 -21   1   7     9544.64     9347.88    427.26 o 
 -19   1   7     2561.61     3071.14    169.88 o 
 -17   1   7    13634.64    13901.47    413.87 o 
 -15   1   7    12895.82    12309.54    351.50 o 
 -13   1   7    35927.12    34442.06    770.83 o 
 -11   1   7    50303.64    49288.95   1113.36 o 
  -9   1   7     5688.28     4829.14    158.30 o 
  -3   1   7    57204.25    50434.86   2919.27 o 
  -1   1   7     5580.97     5322.63    582.96 o 
   1   1   7     1458.44     1326.69    144.54 o 
   3   1   7    11545.88    11068.75    454.07 o 
   5   1   7     6064.33     5401.57    360.79 o 
   7   1   7     4754.03     4722.81    574.73 o 
   9   1   7      758.63      754.17    121.57 o 
  11   1   7     2659.61     2791.10    264.88 o 
  13   1   7     4892.56     5182.52    354.99 o 
  15   1   7     3292.99     3087.08    373.53 o 
  17   1   7      300.00      470.77    176.14 o 
  19   1   7     2750.27     3396.84    390.93 o 
  21   1   7     3317.44     3007.97    627.98 o 
  23   1   7     1746.72     1611.01    576.39 o 
 -26   2   7       10.84       15.28     65.28 o 
 -24   2   7     1098.61      919.59    178.08 o 
 -22   2   7     3513.78     3393.94    278.11 o 
 -20   2   7     2636.51     2776.15    172.23 o 
 -18   2   7     4494.37     4944.63    217.64 o 
 -16   2   7      979.51     1135.93    103.39 o 
 -14   2   7    15977.91    15411.37    395.65 o 
 -12   2   7    15289.54    14549.27    331.94 o 
 -10   2   7     9064.73     9128.04    203.30 o 
  -8   2   7     3603.66     3350.14    181.88 o 
  -2   2   7    23722.91    23662.48    957.12 o 
   0   2   7    25291.01    25199.35    999.04 o 
   2   2   7    12451.38    12353.02    567.31 o 
   4   2   7    19014.44    19963.95    733.80 o 
   6   2   7    11063.51     9705.63    400.24 o 
   8   2   7     3348.75     2901.16    255.30 o 
  10   2   7      554.10      869.73    205.79 o 
  12   2   7     7651.03     7637.99    429.45 o 
  14   2   7     7464.36     6945.72    457.15 o 
  16   2   7     4314.12     3844.11    442.08 o 
  18   2   7     2985.49     3145.91    451.97 o 
  20   2   7      684.96      210.49    212.00 o 
  22   2   7     2286.70     1638.06   1321.24 o 
 -25   3   7      426.73      327.87    120.01 o 
 -23   3   7     1891.25     2000.46    281.30 o 
 -21   3   7      526.59      892.30    135.12 o 
 -19   3   7     1735.69     1908.87    151.29 o 
 -17   3   7     2091.33     2137.52    128.10 o 
 -15   3   7     5886.78     5699.50    185.45 o 
 -13   3   7     1337.80     1244.64    134.68 o 
 -11   3   7     2483.12     2523.12     62.29 o 
  -9   3   7    10830.02    11579.51    609.51 o 
  -3   3   7     6688.94     6437.01    354.63 o 
  -1   3   7     8022.92     7852.73    346.74 o 
   1   3   7     6876.86     6910.16    374.23 o 
   3   3   7     7840.12     9608.17    503.70 o 
   5   3   7     2026.57     1966.52    187.08 o 
   7   3   7     5626.36     5515.35    275.71 o 
   9   3   7     2093.51     2148.15    185.64 o 
  11   3   7     8953.83     8909.20    516.60 o 
  13   3   7     7586.52     7537.57    464.72 o 
  15   3   7      432.43      370.18    247.70 o 
  17   3   7      291.15      332.64    178.22 o 
  19   3   7      811.34       -9.65    249.86 o 
  21   3   7     1165.92      -50.54    439.84 o 
 -26   4   7      609.72      686.63    205.37 o 
 -24   4   7     1174.55      937.09    159.35 o 
 -22   4   7     5921.15     5753.83    366.58 o 
 -20   4   7     4731.09     4669.53    212.90 o 
 -18   4   7     1440.30     1565.31    133.05 o 
 -16   4   7      457.02      594.68     70.27 o 
 -14   4   7    12170.45    12612.02    395.36 o 
 -12   4   7     7278.38     6797.59    269.17 o 
 -10   4   7     2548.59     2786.01    218.24 o 
  -8   4   7     8424.62     8752.60    397.81 o 
  -2   4   7    25771.78    24904.15    952.47 o 
   0   4   7     4176.08     4017.23    237.44 o 
   2   4   7     2022.88     2157.10    164.98 o 
   4   4   7    40954.95    40836.26   1519.00 o 
   6   4   7    27364.44    25886.82   1034.91 o 
   8   4   7     6628.16     6771.66    469.04 o 
  10   4   7     6830.69     6884.40    539.47 o 
  12   4   7     5880.94     5550.92    436.83 o 
  14   4   7     9545.15    10129.76    834.53 o 
  16   4   7     2012.00     2237.90    457.39 o 
  18   4   7     2097.31     2794.41    968.43 o 
  20   4   7     1353.85      -63.96    334.94 o 
  22   4   7     1989.44      -23.51    551.97 o 
 -25   5   7      307.32      296.46    134.40 o 
 -23   5   7      498.20      518.92    137.63 o 
 -21   5   7      979.32      884.70    122.65 o 
 -19   5   7      732.60      601.14    136.29 o 
 -17   5   7     1328.42     1051.59     92.70 o 
 -15   5   7     2521.16     2638.98    199.80 o 
 -13   5   7     5539.94     5460.87    283.41 o 
 -11   5   7     2861.30     2919.82    270.09 o 
  -9   5   7     1969.68     2144.40    211.00 o 
  -3   5   7    14492.18    14617.82    548.78 o 
  -1   5   7     6010.26     5757.01    271.00 o 
   1   5   7     2766.24     2662.54    193.45 o 
   3   5   7     1553.53     1528.81    118.20 o 
   5   5   7     8961.66     8312.18    498.40 o 
   7   5   7     5438.43     4882.04    277.55 o 
   9   5   7     1576.16     1872.91    183.55 o 
  11   5   7     5318.77     4610.85    384.01 o 
  13   5   7     4138.06     4651.29    356.84 o 
  15   5   7     4461.57     4451.50    448.63 o 
  17   5   7      201.16       -0.03    251.22 o 
  19   5   7      307.58       -7.60    184.12 o 
  21   5   7     2865.01       44.51    375.64 o 
 -24   6   7     1105.71      911.02    225.20 o 
 -22   6   7     1206.32     1114.72    213.59 o 
 -20   6   7     1160.85      865.72    226.63 o 
 -18   6   7     1863.40     1752.24    194.73 o 
 -16   6   7     1024.98      894.33     66.58 o 
 -14   6   7      957.76      892.29     49.10 o 
 -12   6   7     1790.28     1590.67    107.58 o 
 -10   6   7     2461.27     2419.95    257.47 o 
  -8   6   7      848.97      719.96     41.05 o 
  -2   6   7     4349.65     4268.28    182.05 o 
   0   6   7     1562.19     1433.81    139.12 o 
   2   6   7     8062.72     8249.55    382.01 o 
   4   6   7     3824.95     3887.22    325.69 o 
   6   6   7    12406.25    11843.41    512.46 o 
   8   6   7     6991.36     7896.05    717.03 o 
  10   6   7     3331.01     3817.82    360.92 o 
  12   6   7     7961.40     8133.72    634.53 o 
  14   6   7     4177.75     4706.08    466.09 o 
  16   6   7     3397.75     3256.25    438.89 o 
  18   6   7     1413.65      620.23    523.24 o 
  20   6   7     1297.07      -82.70    325.97 o 
 -23   7   7     2902.43     3665.70    790.10 o 
 -21   7   7     7419.37     7347.22    825.38 o 
 -19   7   7     1337.96     1144.23    237.44 o 
 -17   7   7      187.69      151.74     41.19 o 
 -15   7   7     2891.15     2596.99    497.56 o 
 -13   7   7     6566.73     6130.21    182.34 o 
 -11   7   7     6199.89     5861.27    462.07 o 
  -9   7   7     1207.03      949.81     84.47 o 
  -7   7   7     4710.32     5566.43    206.60 o 
  -5   7   7     9027.96     8499.32    284.71 o 
  -1   7   7     7043.22     6946.95    291.87 o 
   1   7   7     2446.64     2386.03    211.35 o 
   3   7   7    20981.77    20593.35    921.34 o 
   5   7   7     4847.93     4806.24    268.31 o 
   7   7   7     9653.89     9936.55    673.31 o 
   9   7   7     4172.42     4362.38    494.78 o 
  11   7   7     2536.51     2918.52    338.82 o 
  13   7   7     3011.40     2862.41    398.49 o 
  15   7   7     4217.29     4112.24    496.64 o 
  17   7   7      522.73      225.29    355.26 o 
  19   7   7      615.72       16.98    283.67 o 
 -22   8   7      996.81      847.59    258.86 o 
 -20   8   7      622.07      886.55    295.59 o 
 -18   8   7      636.52      648.22    356.52 o 
 -16   8   7      679.45      390.38    172.65 o 
 -14   8   7      873.68      521.71     65.86 o 
 -12   8   7     3626.76     3421.12    398.20 o 
 -10   8   7      388.09      283.83     59.44 o 
  -8   8   7     8781.72     9512.17    367.29 o 
  -6   8   7     1992.59     2279.36    168.77 o 
  -4   8   7     5722.19     5352.66    236.74 o 
  -2   8   7       87.82       23.88     66.88 o 
   0   8   7     4320.15     4264.71    244.57 o 
   2   8   7     7721.12     8366.22    502.25 o 
   4   8   7     1817.93     2054.66    172.30 o 
   6   8   7      485.86      561.53    183.19 o 
   8   8   7     3809.39     4199.64    442.49 o 
  10   8   7     2866.89     2979.24    422.98 o 
  12   8   7      319.53      131.24    210.67 o 
  14   8   7      110.27      -96.37    115.56 o 
  16   8   7      251.92      148.29    197.30 o 
  18   8   7      560.61      192.57    237.44 o 
 -21   9   7     1868.96     2523.30    490.71 o 
 -19   9   7     1114.78     1374.02    301.45 o 
 -17   9   7     1208.34     1682.64    365.19 o 
 -15   9   7     1844.94     2676.40    593.43 o 
 -13   9   7     3065.34     2742.48    175.41 o 
 -11   9   7     1530.80     1271.68    115.55 o 
  -9   9   7      416.95      408.09     85.42 o 
  -7   9   7     1753.71     1970.32    173.87 o 
  -5   9   7     4568.12     6957.02    393.90 o 
  -3   9   7     6530.60     6065.84    316.70 o 
  -1   9   7     7088.38     6338.45    275.48 o 
   1   9   7     4029.34     4230.55    297.12 o 
   3   9   7     8804.99     8675.15    594.27 o 
   5   9   7     5292.61     6097.17    539.66 o 
   7   9   7     5876.11     5923.84    557.79 o 
   9   9   7     5815.86     5764.02    622.05 o 
  11   9   7     4303.46     4220.85    794.73 o 
  13   9   7     2561.62     2369.32    534.45 o 
  15   9   7     4022.48     4816.26    486.57 o 
  17   9   7     1134.04      304.52    433.54 o 
 -20  10   7     1495.54     1810.89    705.63 o 
 -18  10   7      683.50      926.46    462.04 o 
 -16  10   7      131.94      -69.51    181.18 o 
 -12  10   7     4241.18     3482.65    225.41 o 
 -10  10   7     3353.25     2783.42    217.19 o 
  -8  10   7      113.21       34.82     86.29 o 
  -6  10   7      790.68      853.45    154.36 o 
  -4  10   7    10638.58    10496.91    652.41 o 
   0  10   7     2695.65     2261.77    189.40 o 
   2  10   7      626.05      616.12    150.48 o 
   4  10   7     5311.91     5662.86    375.58 o 
   6  10   7     5067.63     5206.87    568.82 o 
   8  10   7      155.80      -33.46    152.97 o 
  10  10   7       78.01      -89.77    157.02 o 
  12  10   7     1050.25      905.39    371.90 o 
  14  10   7     3281.76     3853.14    616.58 o 
  16  10   7      780.46      649.93    662.03 o 
 -17  11   7      875.32     1355.98    329.28 o 
 -11  11   7      205.85       96.29     87.55 o 
  -9  11   7     2480.58     3040.96    262.40 o 
  -7  11   7     1660.16     1776.62    232.82 o 
  -5  11   7      276.56      357.32    147.13 o 
  -3  11   7     1389.48      970.09    151.46 o 
   1  11   7     2604.40     2703.43    249.88 o 
   3  11   7      394.93      309.88    153.42 o 
   5  11   7      195.92      188.21    178.49 o 
   7  11   7      836.01      948.41    201.04 o 
   9  11   7     1995.36     1927.14    481.23 o 
  11  11   7      340.36       78.41    201.99 o 
  13  11   7      349.55      119.95    207.52 o 
 -10  12   7     3494.48     2664.55    280.75 o 
  -8  12   7     3251.14     3023.69    330.33 o 
  -6  12   7     2012.48     2105.66    299.04 o 
  -4  12   7     1379.24     1446.15    190.65 o 
   2  12   7       90.39       10.17    101.32 o 
   4  12   7     1554.42     1097.11    291.31 o 
   6  12   7      880.02      599.79    280.62 o 
   8  12   7      835.94      801.81    210.20 o 
  10  12   7      397.38      295.09    198.14 o 
  -7  13   7      181.01      118.21    172.96 o 
  -5  13   7      891.00      668.71    156.88 o 
   7  13   7      381.09      343.90    231.42 o 
  -4  14   7      670.46      -86.57    137.37 o 
 -26   0   8      608.76      677.99    230.37 o 
 -24   0   8     2834.22     3350.96    413.70 o 
 -22   0   8    12494.07    11928.54    619.77 o 
 -20   0   8     7039.82     7489.41    502.28 o 
 -18   0   8     4447.06     4820.14    344.88 o 
 -16   0   8      239.00      501.34     80.57 o 
 -14   0   8    28510.48    28517.57   1027.88 o 
 -12   0   8    32162.48    30198.81    895.05 o 
 -10   0   8     1723.76     1684.04    131.64 o 
  -2   0   8    17183.78    16885.96    899.25 o 
   0   0   8     9870.88     9646.78    724.40 o 
   2   0   8    12554.19    13547.00    683.46 o 
   4   0   8    15466.06    16655.69   1117.39 o 
   6   0   8    10783.23    10023.41    806.25 o 
   8   0   8     3518.80     4004.27    360.82 o 
  10   0   8     3066.97     3002.08    535.64 o 
  12   0   8     5283.67     5703.73    529.06 o 
  14   0   8    18491.09    19826.40   1389.75 o 
  16   0   8     1241.73     1229.52    345.09 o 
  18   0   8      594.13      481.44    316.21 o 
  20   0   8     3562.72     3708.80    679.02 o 
  22   0   8     4571.33     4805.45   1179.56 o 
 -27   1   8       17.38        6.98     83.82 o 
 -25   1   8      315.68      138.02    114.81 o 
 -23   1   8      264.81      335.20    119.69 o 
 -21   1   8     1914.08     1886.88    261.29 o 
 -19   1   8      282.61      190.27     85.72 o 
 -17   1   8      313.40      304.16     67.97 o 
 -15   1   8    13057.39    12810.54    359.18 o 
 -13   1   8    13604.54    13470.64    295.06 o 
 -11   1   8     3426.73     3472.48    129.30 o 
  -3   1   8     7860.89     7716.56    434.71 o 
  -1   1   8     7470.85     7627.23    447.28 o 
   1   1   8     8546.90     8730.28    463.09 o 
   3   1   8    22363.00    23074.83    992.55 o 
   5   1   8    13103.85    12822.50    517.39 o 
   7   1   8     5248.20     4757.63    317.88 o 
   9   1   8     6906.23     6750.08    665.26 o 
  11   1   8    18361.35    18609.48   1100.61 o 
  13   1   8     9955.03    10696.56    682.20 o 
  15   1   8     2740.38     2380.78    441.27 o 
  17   1   8     2610.66     2227.56    494.32 o 
  19   1   8      512.50      211.00    339.02 o 
  21   1   8     1411.26      981.28    766.90 o 
 -26   2   8      821.40      539.52    111.55 o 
 -24   2   8     1592.87     1365.77    167.27 o 
 -22   2   8     6785.49     6440.84    313.48 o 
 -20   2   8     3751.18     3606.83    207.75 o 
 -18   2   8     2273.08     2473.98    160.92 o 
 -16   2   8     5724.70     6030.10    184.05 o 
 -14   2   8    34426.42    34125.16    834.27 o 
 -12   2   8    13774.69    12920.13    395.41 o 
 -10   2   8     7241.87     6967.90    411.06 o 
  -4   2   8    41358.93    40331.33   2326.52 o 
  -2   2   8    17989.28    16047.12    678.18 o 
   0   2   8     5737.48     4688.54    354.79 o 
   2   2   8       25.23       -0.38     58.17 o 
   4   2   8    16413.71    17041.30    604.85 o 
   6   2   8     6360.59     6308.08    352.84 o 
   8   2   8      398.15      468.69    200.79 o 
  10   2   8      608.85      694.59    139.23 o 
  12   2   8     1630.80     1793.24    260.63 o 
  14   2   8     2399.96     2333.62    327.36 o 
  16   2   8     1319.73     1151.07    251.97 o 
  18   2   8      692.62      370.01    401.45 o 
  20   2   8      748.73      639.20    499.45 o 
  22   2   8     1076.28      662.18    702.01 o 
 -25   3   8     2346.69     2440.49    277.55 o 
 -23   3   8    11185.00    10366.96    623.99 o 
 -21   3   8    10198.97     9955.16    536.41 o 
 -19   3   8     5458.59     5205.90    198.36 o 
 -17   3   8     1171.39     1252.67     96.29 o 
 -15   3   8     6716.54     7170.69    223.81 o 
 -13   3   8    17584.82    17162.72    338.52 o 
 -11   3   8     3219.83     2798.32    199.26 o 
  -3   3   8    16707.24    15773.71    825.90 o 
  -1   3   8     8633.10     8897.29    482.22 o 
   1   3   8     3563.86     2990.56    360.31 o 
   3   3   8    33112.52    33195.72   1275.00 o 
   5   3   8    10452.88    10049.84    478.24 o 
   7   3   8     2861.87     3222.54    272.43 o 
   9   3   8       75.50       98.07    138.17 o 
  11   3   8     3382.42     3837.31    350.76 o 
  13   3   8    10919.92    11025.02    855.32 o 
  15   3   8     6509.56     6596.04    577.22 o 
  17   3   8     1658.85     1307.88    327.34 o 
  19   3   8      347.04      -41.41    182.13 o 
  21   3   8     1535.69       18.43    287.57 o 
 -26   4   8      449.53      538.40    199.02 o 
 -24   4   8      863.80      857.12    214.61 o 
 -22   4   8     1841.56     1618.48    155.97 o 
 -20   4   8     1354.30     1133.01    155.67 o 
 -18   4   8      639.07      622.80    100.45 o 
 -16   4   8     1761.21     1942.47    196.16 o 
 -14   4   8     5755.66     5379.14    201.30 o 
 -12   4   8     2718.17     2900.48    234.67 o 
 -10   4   8     1417.79     1419.79    159.50 o 
  -4   4   8     2820.27     3310.57    237.68 o 
  -2   4   8     4232.48     4243.35    286.63 o 
   0   4   8     4530.98     4239.71    599.34 o 
   2   4   8     1009.49     1045.30    153.72 o 
   4   4   8     1482.17     1594.08    273.29 o 
   6   4   8      954.38     1143.10    170.17 o 
   8   4   8     3741.93     3514.25    252.91 o 
  10   4   8      708.43      679.34    139.58 o 
  12   4   8      251.80       23.60    128.15 o 
  14   4   8      303.74      254.05    149.02 o 
  16   4   8      136.97      241.00    153.12 o 
  18   4   8     1571.80       10.76    474.68 o 
  20   4   8     1261.19      -36.18    485.79 o 
 -25   5   8      497.68      479.32    184.94 o 
 -23   5   8     1224.79     1081.32    214.18 o 
 -21   5   8     1076.78     1156.44    186.14 o 
 -19   5   8     2634.44     2596.26    214.22 o 
 -17   5   8      232.59      172.10     42.70 o 
 -15   5   8     1419.67     1503.34    112.51 o 
 -13   5   8     4485.52     4332.58    347.92 o 
 -11   5   8     1403.12     1429.40    175.73 o 
  -3   5   8     7163.61     6694.80    387.11 o 
  -1   5   8     2109.02     1981.44    177.86 o 
   1   5   8     7180.97     6902.81    373.89 o 
   3   5   8    28433.75    27976.10   1103.89 o 
   5   5   8    11011.66    10945.11    621.29 o 
   7   5   8    10479.35    10300.08    516.37 o 
   9   5   8      619.73      857.92    167.66 o 
  11   5   8     8709.58     9181.78    742.37 o 
  13   5   8    15032.84    13889.28    766.56 o 
  15   5   8     4723.91     4922.89    449.56 o 
  17   5   8     1633.63      814.03   1009.62 o 
  19   5   8     3609.16     2719.56   1779.73 o 
  21   5   8     3401.74      -48.12    728.39 o 
 -24   6   8      674.02      574.21    208.65 o 
 -22   6   8     1173.71     1351.13    223.33 o 
 -20   6   8       47.92       77.95     45.84 o 
 -18   6   8      278.90      270.83     96.05 o 
 -16   6   8       48.13        1.20     67.31 o 
 -14   6   8     3701.14     3791.83    367.60 o 
 -12   6   8     5749.17     6709.52    456.03 o 
  -2   6   8     3608.72     3955.53    208.87 o 
   0   6   8     7350.75     7253.51    387.74 o 
   2   6   8    13040.20    12208.48    541.89 o 
   4   6   8    38466.64    38576.93   1708.80 o 
   6   6   8     9483.01     9960.70    456.21 o 
   8   6   8     2695.47     2987.86    312.88 o 
  10   6   8     6651.43     7076.16    513.33 o 
  12   6   8     6364.71     6075.47    671.87 o 
  14   6   8     5258.87     5274.95    813.54 o 
  16   6   8     4722.18     4542.62    531.95 o 
  18   6   8      953.02      -14.76    272.12 o 
  20   6   8     2024.17       29.06    406.98 o 
 -23   7   8      367.27      392.42    208.84 o 
 -21   7   8     1379.73     1143.57    318.03 o 
 -19   7   8     1520.22      508.39    769.73 o 
 -17   7   8      234.66      405.92    172.05 o 
 -15   7   8      865.53      842.33    219.01 o 
 -13   7   8     1614.48     1842.91    254.15 o 
  -3   7   8      337.09      279.46     46.82 o 
  -1   7   8      659.76      814.33    108.28 o 
   1   7   8     2234.13     2214.89    216.53 o 
   3   7   8     2217.48     2294.98    266.20 o 
   5   7   8      284.84      229.27    185.58 o 
   7   7   8     5137.59     5059.92    479.60 o 
   9   7   8     2445.68     2893.15    336.95 o 
  11   7   8      719.83      894.79    236.47 o 
  13   7   8      913.33      659.37    294.47 o 
  15   7   8     1926.46     1669.56    385.59 o 
  17   7   8      608.64      309.65    343.46 o 
  19   7   8      847.71       24.49    299.43 o 
 -22   8   8     4255.45     4316.91    987.57 o 
 -20   8   8     2162.26     2848.32    472.63 o 
 -18   8   8     2940.44     3142.32    478.86 o 
 -16   8   8     4032.62     4138.25    737.34 o 
 -14   8   8     5077.96     5517.48    537.53 o 
  -2   8   8     4733.71     4714.52    211.00 o 
   0   8   8       89.92       79.54     77.44 o 
   2   8   8     9640.27     9897.15    451.27 o 
   4   8   8    11681.48    11473.32    629.09 o 
   6   8   8     2506.25     2606.73    345.72 o 
   8   8   8     2734.62     3392.84    418.54 o 
  10   8   8     2686.20     2816.68    338.19 o 
  12   8   8     1861.33     1801.24    353.83 o 
  14   8   8     1836.73     1607.21    375.42 o 
  16   8   8     1452.46      379.71    461.39 o 
  18   8   8      644.76      288.47    410.08 o 
 -21   9   8     1803.33     1717.92    425.54 o 
 -19   9   8      100.04       61.88    256.25 o 
 -17   9   8      294.99      690.00    237.30 o 
 -15   9   8      248.24      -51.89    160.13 o 
 -11   9   8     2730.59     2401.45    116.67 o 
  -9   9   8      280.73      180.52     41.99 o 
  -1   9   8     1673.33     1638.76    137.96 o 
   1   9   8     2267.67     2304.22    221.88 o 
   3   9   8     2210.46     2110.63    279.25 o 
   5   9   8     3195.69     3952.98    429.21 o 
   7   9   8      399.88      469.17    175.52 o 
   9   9   8     1477.60     1410.89    289.26 o 
  11   9   8      610.16      662.66    285.34 o 
  13   9   8     1315.34      968.66    410.71 o 
  15   9   8      113.38      -55.08    175.07 o 
  17   9   8      573.40      106.52    339.46 o 
 -20  10   8      340.93      521.55    271.98 o 
 -18  10   8      738.16     1235.04    333.86 o 
 -10  10   8     2801.83     2333.41    171.63 o 
  -8  10   8      965.65      796.81     87.16 o 
   0  10   8     2091.34     2069.54    246.46 o 
   2  10   8     3042.00     3065.23    312.29 o 
   4  10   8     3307.49     3371.16    390.96 o 
   6  10   8     1285.34     1338.36    330.33 o 
   8  10   8     2528.21     2672.14    688.78 o 
  10  10   8     3828.82     3258.39    956.86 o 
  12  10   8     2187.02     2073.52    549.61 o 
  14  10   8      707.02      421.56    500.48 o 
   1  11   8     1161.96      710.28    166.15 o 
   3  11   8     1913.15     2210.20    330.79 o 
   5  11   8     1989.78     1880.01    228.55 o 
   7  11   8     2020.41     1630.62    440.64 o 
   9  11   8     1126.77      539.69    326.31 o 
  11  11   8      426.58      287.54    231.98 o 
  13  11   8     1493.29      300.88    341.01 o 
   4  12   8      395.39      331.70    186.67 o 
   6  12   8      919.66      593.08    281.24 o 
   8  12   8      228.81      308.10    161.60 o 
  10  12   8       31.73       47.34    230.62 o 
 -27   1   9      202.65      201.58     99.84 o 
 -25   1   9      587.42      510.11    107.34 o 
 -23   1   9     3452.11     3431.84    249.14 o 
 -21   1   9     6266.12     6631.11    303.34 o 
 -19   1   9     3666.63     3957.10    178.46 o 
 -17   1   9     4283.90     4052.52    175.71 o 
 -15   1   9    18828.08    18908.25    440.28 o 
 -13   1   9    32233.25    32076.71    870.86 o 
  -3   1   9    17005.89    18451.39    848.79 o 
  -1   1   9    18651.71    17926.80    768.62 o 
   1   1   9    13148.02    11952.42    655.14 o 
   3   1   9    34027.12    33607.83   1229.25 o 
   5   1   9    11892.06    11712.59    542.25 o 
   7   1   9     1657.38     1976.82    291.31 o 
   9   1   9      798.10     1312.14    199.35 o 
  11   1   9     3518.68     3330.78    343.97 o 
  13   1   9     4847.89     4416.39    376.43 o 
  15   1   9     1234.45     1410.44    248.73 o 
  17   1   9      527.40      314.51    184.34 o 
  19   1   9      420.13      243.90    202.77 o 
  21   1   9     1727.51     1324.50   1164.66 o 
 -26   2   9      552.46      439.15    155.18 o 
 -24   2   9     4185.54     4507.11    341.03 o 
 -22   2   9     5355.77     5493.94    297.55 o 
 -20   2   9     1993.16     1950.21    142.58 o 
 -18   2   9      286.09      321.70     80.33 o 
 -16   2   9     7434.05     7166.60    215.87 o 
 -14   2   9    17014.53    15976.66    456.52 o 
 -12   2   9    11823.50    11971.70    615.77 o 
  -4   2   9    23111.58    22138.35   1140.78 o 
  -2   2   9     6951.35     6162.79    500.13 o 
   0   2   9     1247.56     1235.38    144.08 o 
   2   2   9    23072.99    23244.80    915.45 o 
   4   2   9    17635.74    16334.57    731.31 o 
   6   2   9    11132.64    11250.18    562.10 o 
   8   2   9     3472.56     3608.58    261.89 o 
  10   2   9     6391.18     6774.76    573.00 o 
  12   2   9     9060.86     9150.84    644.91 o 
  14   2   9     6124.79     6881.03    591.02 o 
  16   2   9     2706.59     2962.22    553.66 o 
  18   2   9      474.19      -35.78    327.62 o 
  20   2   9     1752.88     1512.43   1110.45 o 
  22   2   9     2751.74     -168.84    454.59 o 
 -25   3   9      834.04      854.71    181.33 o 
 -23   3   9      118.00       -1.63     83.24 o 
 -21   3   9     1010.24      954.49    119.51 o 
 -19   3   9     3213.40     3091.10    184.57 o 
 -17   3   9     3240.05     2818.86    118.15 o 
 -15   3   9     4476.88     4372.15    171.70 o 
 -13   3   9    12512.91    12196.13    591.75 o 
 -11   3   9     2618.49     2249.19    182.68 o 
  -3   3   9     1984.83     2129.33    283.13 o 
  -1   3   9     1737.52     1351.00    195.09 o 
   1   3   9    14530.02    13208.47    566.79 o 
   3   3   9     8309.62     8351.25    441.98 o 
   5   3   9     2546.22     3038.85    295.18 o 
   7   3   9     1236.11     1249.22    252.73 o 
   9   3   9     4010.04     4220.87    376.43 o 
  11   3   9     4963.18     5316.29    370.15 o 
  13   3   9     1023.19     1180.90    265.00 o 
  15   3   9      959.98      929.47    259.83 o 
  17   3   9     1785.71      543.48    635.14 o 
  19   3   9      787.26       89.64    388.17 o 
  21   3   9      388.79      -13.78    287.28 o 
 -26   4   9     1588.04     1918.01    323.58 o 
 -24   4   9     5511.72     6359.80    514.29 o 
 -22   4   9     6961.69     6230.96    616.27 o 
 -20   4   9     2739.18     2714.97    179.85 o 
 -18   4   9     3301.18     3039.13    170.25 o 
 -16   4   9     1459.80      153.52    251.21 o 
 -14   4   9    13526.47    13091.12    705.49 o 
 -12   4   9     9039.34     8852.66    472.84 o 
  -4   4   9    22190.69    23042.08   1094.77 o 
  -2   4   9     3145.79     3623.28    281.59 o 
   0   4   9     1683.33     1184.42    182.69 o
[truncated: 76,452 more chars]
